# Supplementary material for: An Expanded Interplay Network between NF-κB p65 (RelA) and E2F1 Transcription Factors: Roles in Physiology and Pathology
Source: Cancers (Basel). 2022 Oct 14;14(20):5047. doi: 10.3390/cancers14205047 (PMC9600032; doi:10.3390/cancers14205047)
Supplement: Supplementary file 1 [file cancers-14-05047-s001.zip]

Archive with 6 entries (6 files):
- Supplementary figures.pdf
- Supplementary TABLE S1 (Foutadakis et al CANCERS).xlsx
- Supplementary TABLE S2 (Foutadakis et al CANCERS).xlsx
- Supplementary TABLE S3 (Foutadakis et al CANCERS).xlsx
- Supplementary TABLE S4 (Foutadakis et al CANCERS).xlsx
- Supplementary TABLE S5 (Foutadakis et al CANCERS).xlsx
