# Supplementary material for: An Expanded Interplay Network between NF-κB p65 (RelA) and E2F1 Transcription Factors: Roles in Physiology and Pathology
Source: Cancers (Basel). 2022 Oct 14;14(20):5047. doi: 10.3390/cancers14205047 (PMC9600032; doi:10.3390/cancers14205047)
Supplement: Supplementary file 1 [file cancers-14-05047-s001.zip › Supplementary TABLE S1 (Foutadakis et al CANCERS).xlsx]

## Sheet: E2F1-specific peaks HeLa
Chromosome	Start	End
chr1	1310572	1310756
chr1	1406983	1407174
chr1	1447272	1447473
chr1	1695779	1695971
chr1	2053334	2053475
chr1	2322969	2323228
chr1	3817183	3817569
chr1	6296007	6296148
chr1	8938053	8938239
chr1	9488958	9489207
chr1	10003349	10003606
chr1	10490453	10490595
chr1	11113381	11113537
chr1	11322784	11322928
chr1	16173864	16174077
chr1	16861722	16861863
chr1	16872343	16872553
chr1	16971107	16971265
chr1	16993150	16993479
chr1	17004680	17004871
chr1	17053712	17053917
chr1	17188346	17188545
chr1	17199047	17199188
chr1	17222409	17222654
chr1	19536805	19537044
chr1	22778337	22778538
chr1	25566435	25566580
chr1	26324756	26324944
chr1	26560574	26560715
chr1	26758745	26758886
chr1	26799375	26799614
chr1	26947301	26947482
chr1	27191478	27191774
chr1	27648499	27648810
chr1	27816610	27816760
chr1	28052146	28052288
chr1	28241133	28241283
chr1	28655374	28655658
chr1	28908324	28908474
chr1	29449189	29449358
chr1	29508378	29508559
chr1	31584170	31584322
chr1	31867645	31867786
chr1	31904642	31904990
chr1	32110205	32110458
chr1	32671142	32671366
chr1	33116523	33116871
chr1	33283557	33283758
chr1	33502568	33502805
chr1	36107051	36107249
chr1	36235446	36235699
chr1	36689927	36690100
chr1	36929953	36930117
chr1	36952633	36952777
chr1	38019910	38020063
chr1	38455628	38455856
chr1	38461668	38462002
chr1	38604332	38604499
chr1	40204390	40204697
chr1	40400131	40400304
chr1	40562846	40563035
chr1	40626938	40627118
chr1	40723751	40723967
chr1	41157244	41157713
chr1	44440487	44440631
chr1	44678975	44679195
chr1	45097542	45097702
chr1	45205370	45205607
chr1	45805677	45806042
chr1	46050367	46050558
chr1	46216183	46216450
chr1	46713249	46713499
chr1	46806342	46806610
chr1	47779731	47779969
chr1	51425961	51426119
chr1	51434158	51434355
chr1	52869589	52869764
chr1	52870000	52870255
chr1	54519107	54519248
chr1	54665734	54665937
chr1	55181388	55181567
chr1	62902005	62902169
chr1	62902334	62902520
chr1	62902643	62902784
chr1	63782869	63783158
chr1	63988795	63989115
chr1	67895961	67896374
chr1	70671235	70671433
chr1	70820434	70820598
chr1	76190239	76190436
chr1	76262362	76262579
chr1	78445071	78445236
chr1	89990209	89990382
chr1	90460735	90460932
chr1	91487587	91487826
chr1	93544592	93544979
chr1	93811261	93811504
chr1	94313043	94313254
chr1	94344587	94344783
chr1	94883598	94883806
chr1	100435433	100435613
chr1	107599214	107599412
chr1	109234827	109234968
chr1	109505942	109506114
chr1	109642843	109642984
chr1	109968980	109969201
chr1	110950309	110950514
chr1	112163143	112163284
chr1	112298327	112298600
chr1	114355148	114355332
chr1	114447850	114448049
chr1	115053822	115054022
chr1	115300136	115300568
chr1	117602668	117602809
chr1	119682863	119683084
chr1	120906150	120906315
chr1	121261342	121261509
chr1	142967559	142967786
chr1	144593582	144593739
chr1	144931938	144932111
chr1	144932194	144932595
chr1	145096274	145096494
chr1	145396865	145397017
chr1	145397796	145397945
chr1	147735903	147736058
chr1	147753424	147753632
chr1	147774773	147774996
chr1	148000683	148000859
chr1	148247949	148248232
chr1	148598281	148598524
chr1	148604856	148605063
chr1	148760305	148760530
chr1	149294607	149294771
chr1	149298517	149298662
chr1	149680151	149680316
chr1	149783638	149783801
chr1	149784694	149785110
chr1	149812089	149812485
chr1	149813921	149814171
chr1	149824378	149824840
chr1	149857813	149858057
chr1	149858552	149858873
chr1	149859067	149859258
chr1	149871069	149871301
chr1	150039671	150039855
chr1	150185884	150186045
chr1	150208646	150208787
chr1	150266292	150266433
chr1	150336463	150336609
chr1	151138468	151138649
chr1	151227137	151227293
chr1	151253718	151253887
chr1	151881952	151882169
chr1	153606363	153606654
chr1	153963274	153963423
chr1	154155627	154155992
chr1	154531242	154531444
chr1	154909023	154909166
chr1	154934194	154934437
chr1	155022947	155023125
chr1	155164661	155164827
chr1	155246961	155247128
chr1	155881017	155881244
chr1	155904097	155904268
chr1	156182841	156183163
chr1	156252641	156252818
chr1	156542243	156542450
chr1	156698512	156698692
chr1	160232100	160232337
chr1	160313209	160313468
chr1	161123679	161123979
chr1	161369460	161369621
chr1	161391827	161392026
chr1	161413029	161413228
chr1	161416827	161417136
chr1	161420411	161420638
chr1	161424194	161424508
chr1	161427847	161428042
chr1	161431614	161431918
chr1	161435220	161435434
chr1	161438987	161439303
chr1	161493580	161493757
chr1	161500072	161500283
chr1	161509945	161510175
chr1	161582441	161582582
chr1	163291498	163291845
chr1	165599977	165600210
chr1	165721612	165721760
chr1	166845598	166845789
chr1	167683853	167684049
chr1	169764092	169764300
chr1	171454944	171455119
chr1	172413059	172413285
chr1	173793526	173793745
chr1	173831621	173831802
chr1	173836930	173837071
chr1	174968597	174968893
chr1	179051087	179051252
chr1	179851632	179851957
chr1	179923753	179923978
chr1	180471762	180472138
chr1	183441038	183441308
chr1	184020717	184020892
chr1	185285403	185285565
chr1	193028440	193028655
chr1	201123638	201123785
chr1	201798148	201798439
chr1	202311003	202311351
chr1	202896356	202896538
chr1	203259659	203259819
chr1	203830789	203831045
chr1	204380885	204381102
chr1	204476155	204476328
chr1	205180779	205180933
chr1	205719254	205719582
chr1	206785674	206785932
chr1	207224299	207224458
chr1	209957858	209957999
chr1	210827237	210827378
chr1	211432342	211432491
chr1	211556067	211556262
chr1	212781991	212782143
chr1	212965045	212965294
chr1	218458530	218458732
chr1	220219759	220219929
chr1	222886058	222886216
chr1	224301742	224301883
chr1	224518044	224518243
chr1	225965679	225965968
chr1	226496782	226496923
chr1	228291034	228291204
chr1	228674418	228674620
chr1	228745988	228746174
chr1	228748250	228748407
chr1	228750484	228750648
chr1	228752718	228752890
chr1	228754963	228755118
chr1	228757181	228757338
chr1	228759395	228759554
chr1	228761647	228761793
chr1	228763876	228764040
chr1	228766117	228766281
chr1	228768368	228768525
chr1	228770588	228770772
chr1	228772831	228772997
chr1	228775061	228775234
chr1	228777278	228777455
chr1	228781738	228781949
chr1	229643990	229644204
chr1	233086192	233086334
chr1	234492717	234492865
chr1	234509287	234509554
chr1	235324460	235324645
chr1	242011342	242011630
chr1	244998103	244998283
chr1	244998681	244998847
chr1	245134276	245134450
chr1	245316797	245316938
chr1	247095281	247095471
chr1	249167951	249168188
chr1	249239887	249240031
chr1	249240167	249240322
chr1	249240383	249240625
chr2	677306	677534
chr2	3622689	3622846
chr2	10262687	10262898
chr2	25016270	25016447
chr2	25896626	25896767
chr2	27273600	27273741
chr2	27274035	27274205
chr2	27886579	27886839
chr2	29093184	29093350
chr2	30670099	30670265
chr2	42360075	42360264
chr2	43037600	43037841
chr2	43245537	43245684
chr2	45838313	45838479
chr2	46526900	46527045
chr2	46636092	46636249
chr2	46844124	46844276
chr2	47168681	47169007
chr2	47630034	47630397
chr2	48010237	48010425
chr2	54950845	54950986
chr2	55459726	55459867
chr2	55496273	55496482
chr2	55646989	55647179
chr2	55844798	55844950
chr2	58468412	58468697
chr2	59549240	59549467
chr2	61244279	61244495
chr2	62081156	62081337
chr2	62115711	62115906
chr2	63815895	63816156
chr2	64068357	64068525
chr2	65357155	65357507
chr2	67624382	67624590
chr2	70056651	70056893
chr2	70369743	70369969
chr2	70476085	70476252
chr2	70520464	70520831
chr2	71295617	71295859
chr2	71357631	71357797
chr2	71503544	71503688
chr2	71503951	71504112
chr2	71558994	71559161
chr2	73298455	73298623
chr2	73404493	73404738
chr2	73461317	73461563
chr2	73612701	73612843
chr2	74056271	74056412
chr2	74347454	74347690
chr2	74425672	74425861
chr2	74685458	74685599
chr2	74699395	74699931
chr2	75185612	75185871
chr2	84331390	84331533
chr2	84686631	84686809
chr2	85555022	85555236
chr2	85645684	85645862
chr2	85843244	85843478
chr2	87756410	87756551
chr2	96971277	96971429
chr2	97779184	97779385
chr2	98280692	98280866
chr2	110371629	110371800
chr2	112641675	112641828
chr2	113032940	113033294
chr2	114195289	114195430
chr2	118943872	118944193
chr2	128284344	128284514
chr2	130939098	130939287
chr2	132250499	132250731
chr2	136633995	136634201
chr2	152266282	152266504
chr2	154078720	154078863
chr2	169746823	169747072
chr2	171785391	171785641
chr2	174219434	174219623
chr2	176866969	176867159
chr2	182140437	182140663
chr2	187350797	187350954
chr2	190306184	190306360
chr2	190627468	190627649
chr2	190649200	190649494
chr2	191399360	191399582
chr2	197664359	197664574
chr2	197791664	197791805
chr2	198318305	198318609
chr2	198364516	198364846
chr2	200820200	200820342
chr2	201390699	201390840
chr2	201677219	201677360
chr2	201936402	201936756
chr2	202507902	202508043
chr2	203103267	203103487
chr2	203130321	203130579
chr2	203499326	203499480
chr2	203879272	203879437
chr2	206750316	206750577
chr2	208634806	208634954
chr2	208890177	208890390
chr2	219432953	219433175
chr2	220083449	220083642
chr2	224822045	224822261
chr2	232545062	232545277
chr2	232651025	232651192
chr2	233561964	233562106
chr2	234763088	234763260
chr2	235935662	235935805
chr2	242041670	242041826
chr2	242823347	242823534
chr3	9005062	9005277
chr3	10028456	10028701
chr3	10067982	10068229
chr3	10362753	10362894
chr3	11313952	11314144
chr3	14693045	14693274
chr3	15106730	15106871
chr3	15140594	15140820
chr3	15468817	15468958
chr3	20227634	20227787
chr3	23958585	23958826
chr3	33839994	33840228
chr3	37034971	37035165
chr3	38537790	38537948
chr3	39093386	39093528
chr3	42802056	42802202
chr3	44803156	44803393
chr3	45730444	45730607
chr3	47324071	47324274
chr3	48129079	48129244
chr3	48229835	48230029
chr3	48481334	48481495
chr3	48507558	48507715
chr3	48647002	48647255
chr3	50329802	50329970
chr3	50374631	50374781
chr3	51572555	51572750
chr3	52321856	52322026
chr3	52720033	52720184
chr3	52804984	52805145
chr3	53164366	53164540
chr3	53381507	53381814
chr3	72897471	72897649
chr3	101395848	101396070
chr3	101443650	101443892
chr3	119182417	119182558
chr3	121553868	121554013
chr3	123303959	123304341
chr3	123680089	123680230
chr3	124449336	124449572
chr3	127317141	127317358
chr3	127872158	127872327
chr3	128216550	128216691
chr3	128399680	128399830
chr3	128598214	128598487
chr3	128997281	128997509
chr3	129158785	129158958
chr3	130745428	130745592
chr3	131221731	131221914
chr3	132378944	132379178
chr3	133380721	133380888
chr3	134204928	134205159
chr3	134502250	134502396
chr3	135915532	135915677
chr3	136471211	136471469
chr3	139063217	139063455
chr3	142720266	142720511
chr3	146262349	146262554
chr3	148804422	148804617
chr3	149470208	149470411
chr3	150905889	150906043
chr3	151022923	151023130
chr3	154042209	154042359
chr3	155589105	155589328
chr3	156806684	156806825
chr3	156877935	156878076
chr3	160117305	160117585
chr3	160167658	160167882
chr3	181540635	181540814
chr3	183966650	183966860
chr3	184429470	184429872
chr3	185216693	185216882
chr3	185655117	185655340
chr3	185655711	185655979
chr3	186508258	186508437
chr3	186524131	186524412
chr3	193310837	193311055
chr3	193721575	193721716
chr3	194393198	194393339
chr3	196230543	196230736
chr3	196295353	196295546
chr3	197676986	197677135
chr3	197900193	197900440
chr4	926251	926398
chr4	1107252	1107492
chr4	1714311	1714655
chr4	2010572	2010721
chr4	2965111	2965260
chr4	4543660	4543917
chr4	6642292	6642470
chr4	6675607	6675804
chr4	8442374	8442547
chr4	15683107	15683311
chr4	17812311	17812681
chr4	24586149	24586355
chr4	26585555	26585750
chr4	39367889	39368111
chr4	39640633	39640801
chr4	39699784	39699935
chr4	39979612	39979829
chr4	56963581	56963723
chr4	68411073	68411324
chr4	69215774	69215927
chr4	71859150	71859345
chr4	77069468	77069684
chr4	77997224	77997368
chr4	78783731	78783934
chr4	83295061	83295256
chr4	83351492	83351700
chr4	83822125	83822271
chr4	89444861	89445041
chr4	100871351	100871504
chr4	103749283	103749434
chr4	103789911	103790052
chr4	106629763	106629982
chr4	120221746	120221887
chr4	120987874	120988085
chr4	122617424	122617584
chr4	122722387	122722620
chr4	122744900	122745084
chr4	129209340	129209507
chr4	140375199	140375343
chr4	154265773	154265949
chr4	164415662	164415862
chr4	174255681	174255963
chr4	178230924	178231075
chr4	178363517	178363691
chr4	185655190	185655388
chr4	190156150	190156338
chr4	190643484	190643719
chr4	190861791	190861932
chr4	190943466	190943631
chr5	271362	271590
chr5	344547	344893
chr5	472959	473143
chr5	892940	893133
chr5	1459420	1459561
chr5	1480401	1480613
chr5	1634071	1634281
chr5	3323767	3323960
chr5	5305120	5305266
chr5	5305305	5305558
chr5	6378615	6378875
chr5	7869020	7869181
chr5	10249839	10250012
chr5	10250440	10250603
chr5	14664467	14664749
chr5	16465871	16466089
chr5	21459453	21459617
chr5	31532171	31532362
chr5	32174347	32174567
chr5	32585589	32585790
chr5	34839199	34839401
chr5	34915621	34915920
chr5	34929363	34929531
chr5	36151952	36152379
chr5	36241984	36242138
chr5	36242353	36242598
chr5	36606656	36606825
chr5	36876688	36876921
chr5	37371059	37371320
chr5	39074430	39074572
chr5	40756038	40756317
chr5	40797682	40797823
chr5	40835107	40835555
chr5	41870445	41870652
chr5	41870771	41870943
chr5	41904370	41904553
chr5	41925194	41925503
chr5	43018001	43018233
chr5	43065053	43065194
chr5	43066948	43067212
chr5	43121380	43121618
chr5	43396992	43397143
chr5	43484347	43484488
chr5	43515120	43515310
chr5	43997835	43998010
chr5	44808991	44809230
chr5	52095909	52096123
chr5	59995861	59996120
chr5	61708427	61708660
chr5	64064378	64064612
chr5	64858876	64859130
chr5	65440381	65440675
chr5	68855894	68856056
chr5	69711039	69711230
chr5	71615989	71616130
chr5	72794199	72794351
chr5	75012968	75013132
chr5	76326084	76326275
chr5	92957196	92957337
chr5	93954252	93954444
chr5	98109077	98109312
chr5	110427786	110428089
chr5	112073488	112073755
chr5	112312156	112312335
chr5	112849311	112849452
chr5	114598514	114598677
chr5	118406772	118406913
chr5	122180938	122181086
chr5	122759068	122759257
chr5	124070927	124071091
chr5	126114023	126114242
chr5	126366411	126366552
chr5	130500283	130500433
chr5	130970786	130970947
chr5	131892573	131892753
chr5	132166385	132166540
chr5	132387463	132387633
chr5	133968420	133968679
chr5	133984140	133984342
chr5	134181461	134181685
chr5	134209943	134210100
chr5	134471686	134471871
chr5	134734794	134734976
chr5	135416187	135416513
chr5	137090037	137090195
chr5	137090271	137090520
chr5	137549147	137549288
chr5	137667443	137667602
chr5	138629142	138629551
chr5	139780514	139780658
chr5	139936959	139937104
chr5	140018918	140019130
chr5	140090861	140091008
chr5	140998594	140998754
chr5	148724846	148725139
chr5	149829438	149829669
chr5	150138500	150138687
chr5	154317776	154317933
chr5	157158559	157158826
chr5	158636688	158636879
chr5	159826959	159827196
chr5	170814408	170814848
chr5	172067974	172068152
chr5	173314793	173315178
chr5	174905509	174905650
chr5	175815893	175816079
chr5	176005402	176005556
chr5	176449524	176449759
chr5	176739339	176739528
chr5	176778638	176779050
chr5	177631334	177631563
chr5	178012526	178012718
chr5	179125604	179125754
chr5	179159636	179159783
chr5	180237287	180237534
chr5	180472992	180473152
chr5	180524048	180524189
chr5	180529221	180529372
chr5	180596562	180596727
chr5	180600619	180600772
chr5	180614677	180614832
chr5	180615376	180615542
chr5	180633807	180633981
chr5	180634702	180634871
chr5	180645215	180645356
chr5	180648936	180649080
chr5	180649382	180649528
chr6	3438566	3438749
chr6	4428152	4428373
chr6	10723291	10723432
chr6	10747870	10748081
chr6	11094227	11094395
chr6	18264702	18264848
chr6	20401971	20402200
chr6	24775459	24775663
chr6	26021730	26022116
chr6	26027144	26027640
chr6	26031903	26032161
chr6	26055660	26055895
chr6	26056058	26056201
chr6	26056305	26056603
chr6	26123803	26124062
chr6	26124475	26124770
chr6	26157410	26157580
chr6	26158511	26158731
chr6	26189161	26189349
chr6	26197044	26197349
chr6	26205029	26205207
chr6	26216543	26216781
chr6	26250437	26250824
chr6	26271377	26271606
chr6	26285396	26285692
chr6	26286677	26286832
chr6	26299846	26299991
chr6	26305617	26305852
chr6	26313313	26313464
chr6	26521374	26521559
chr6	26537669	26537851
chr6	26572028	26572175
chr6	26735527	26735693
chr6	26745187	26745367
chr6	26987964	26988250
chr6	27065015	27065207
chr6	27100188	27100396
chr6	27101054	27101282
chr6	27113814	27113998
chr6	27125842	27126053
chr6	27198238	27198437
chr6	27205277	27205456
chr6	27248018	27248174
chr6	27261631	27261772
chr6	27265715	27265912
chr6	27300712	27300896
chr6	27356599	27356822
chr6	27440750	27440947
chr6	27446559	27446700
chr6	27447384	27447600
chr6	27471455	27471613
chr6	27521159	27521323
chr6	27551200	27551341
chr6	27560543	27560740
chr6	27570320	27570484
chr6	27573391	27573562
chr6	27599118	27599337
chr6	27655937	27656124
chr6	27721051	27721225
chr6	27759064	27759248
chr6	27777972	27778213
chr6	27798592	27798863
chr6	27860886	27861057
chr6	27870618	27870817
chr6	28048637	28048813
chr6	28072382	28072595
chr6	28180755	28180954
chr6	28192935	28193126
chr6	28565067	28565272
chr6	28641591	28641735
chr6	28949979	28950120
chr6	31126068	31126273
chr6	33679402	33679627
chr6	34725097	34725297
chr6	36391070	36391349
chr6	36648119	36648309
chr6	36842485	36842760
chr6	37137501	37137702
chr6	37467572	37467718
chr6	38670811	38671058
chr6	43543836	43544011
chr6	49431033	49431183
chr6	52149426	52149824
chr6	52860407	52860739
chr6	53516848	53517017
chr6	56911326	56911565
chr6	56954851	56955158
chr6	57182330	57182507
chr6	64346130	64346286
chr6	73972897	73973055
chr6	74019401	74019615
chr6	74161166	74161307
chr6	74161653	74161794
chr6	79787870	79788011
chr6	88299747	88299959
chr6	90348190	90348331
chr6	90539380	90539631
chr6	97730964	97731202
chr6	99841842	99842144
chr6	108279230	108279433
chr6	109703432	109703650
chr6	110074378	110074523
chr6	114292534	114292745
chr6	116575240	116575381
chr6	126101338	126101523
chr6	127664488	127664666
chr6	131949296	131949524
chr6	135375854	135376073
chr6	135818766	135818975
chr6	142468209	142468393
chr6	143771742	143771999
chr6	144537620	144537791
chr6	146055916	146056125
chr6	147178705	147178854
chr6	151773225	151773407
chr6	153304618	153304863
chr6	157744507	157744709
chr6	159290409	159290581
chr6	160147948	160148093
chr6	160210708	160210896
chr6	165823050	165823212
chr6	167197382	167197575
chr6	168042050	168042191
chr6	170190589	170190730
chr6	170461500	170461641
chr7	766236	766377
chr7	2281795	2281953
chr7	2393638	2393801
chr7	7679935	7680152
chr7	11013262	11013403
chr7	21985726	21985892
chr7	25164849	25165064
chr7	26240358	26240573
chr7	30544343	30544510
chr7	32529884	32530034
chr7	36429110	36429277
chr7	39988916	39989088
chr7	40174173	40174425
chr7	42951667	42951839
chr7	44530145	44530424
chr7	44646631	44646800
chr7	44835971	44836306
chr7	44887902	44888183
chr7	45039368	45039522
chr7	45151130	45151326
chr7	48019004	48019306
chr7	50517917	50518118
chr7	50535818	50536024
chr7	54841947	54842134
chr7	55433934	55434117
chr7	56131852	56132080
chr7	56174190	56174437
chr7	65447150	65447329
chr7	65579735	65579946
chr7	66119449	66119594
chr7	66146948	66147097
chr7	66385861	66386070
chr7	72425181	72425362
chr7	72476134	72476324
chr7	72936922	72937184
chr7	73668595	73668867
chr7	75039550	75039706
chr7	75508308	75508451
chr7	77428091	77428345
chr7	86781518	86781684
chr7	87505387	87505577
chr7	89975921	89976076
chr7	91764017	91764201
chr7	96746790	96747005
chr7	99698902	99699216
chr7	100025817	100025963
chr7	100303479	100303699
chr7	100434965	100435134
chr7	100472417	100472634
chr7	100888194	100888335
chr7	101361031	101361196
chr7	102036696	102037036
chr7	102212913	102213135
chr7	102789890	102790110
chr7	107220472	107220696
chr7	108166668	108166907
chr7	108210053	108210223
chr7	117824119	117824286
chr7	124569821	124570008
chr7	128379124	128379352
chr7	128423431	128423610
chr7	128694852	128695139
chr7	129691086	129691321
chr7	129845195	129845368
chr7	130080598	130080756
chr7	132766950	132767147
chr7	134001726	134001890
chr7	134671484	134671706
chr7	135242597	135242825
chr7	135347087	135347350
chr7	138818379	138818583
chr7	139044383	139044738
chr7	141036804	141036945
chr7	142985482	142985641
chr7	148581666	148581978
chr7	150924227	150924368
chr7	151217248	151217396
chr7	158387835	158388080
chr7	158497318	158497526
chr7	159128576	159128726
chrX	1883794	1883935
chrX	2171253	2171576
chrX	3733048	3733283
chrX	12809444	12809627
chrX	14891042	14891264
chrX	15693379	15693812
chrX	15873027	15873168
chrX	18693012	18693156
chrX	19003062	19003249
chrX	24711957	24712163
chrX	38663524	38663679
chrX	44141761	44141911
chrX	48555460	48555618
chrX	48659703	48659918
chrX	53254335	53254476
chrX	53449062	53449270
chrX	53449499	53449742
chrX	64754599	64754835
chrX	73163977	73164237
chrX	100352963	100353190
chrX	103401442	103401583
chrX	108780012	108780187
chrX	118987020	118987173
chrX	129473663	129473858
chrX	133931249	133931398
chrX	135962712	135962926
chrX	146993111	146993283
chrX	153707332	153707478
chr8	10697476	10697626
chr8	15397566	15397716
chr8	22102473	22102649
chr8	22461990	22462302
chr8	22876898	22877178
chr8	24858235	24858382
chr8	27631909	27632141
chr8	27695245	27695539
chr8	30891291	30891484
chr8	37619911	37620158
chr8	37707342	37707579
chr8	37962930	37963113
chr8	38034244	38034390
chr8	38088857	38089045
chr8	41386751	41386932
chr8	48873243	48873594
chr8	54934865	54935091
chr8	56685841	56686027
chr8	56987059	56987304
chr8	64081037	64081222
chr8	67025527	67025739
chr8	67837637	67837823
chr8	71581548	71581689
chr8	75262571	75262736
chr8	86019285	86019443
chr8	93179626	93179829
chr8	93977804	93977982
chr8	95487230	95487415
chr8	95565706	95565918
chr8	95731922	95732146
chr8	96281807	96282047
chr8	100025221	100025580
chr8	110552160	110552478
chr8	117778590	117778743
chr8	117886955	117887134
chr8	120868084	120868250
chr8	121457305	121457538
chr8	124408589	124409141
chr8	126442373	126442543
chr8	128233384	128233553
chr8	141522004	141522239
chr8	143751333	143751496
chr8	144897977	144898249
chr8	144911406	144911585
chr8	145158634	145158839
chr8	145634669	145634814
chr8	146126640	146126904
chr9	3526564	3526724
chr9	5684265	5684406
chr9	6015546	6015710
chr9	9442145	9442329
chr9	14433873	14434034
chr9	17134824	17135093
chr9	21802561	21802744
chr9	21994555	21994740
chr9	25678488	25678684
chr9	26892744	26892885
chr9	32573030	32573222
chr9	33044237	33044387
chr9	33290307	33290548
chr9	34049425	34049687
chr9	34665942	34666095
chr9	35103079	35103229
chr9	36190688	36190829
chr9	36572829	36572998
chr9	37592448	37592728
chr9	37784956	37785148
chr9	37800615	37800839
chr9	69262462	69262641
chr9	70490068	70490221
chr9	70856735	70856963
chr9	72873794	72873999
chr9	73216459	73216628
chr9	80850976	80851145
chr9	86571410	86571575
chr9	86595611	86595788
chr9	91933205	91933457
chr9	95055941	95056128
chr9	95087541	95087741
chr9	96928890	96929038
chr9	97488850	97489069
chr9	98079581	98079744
chr9	98638164	98638423
chr9	99179669	99179819
chr9	99180579	99180782
chr9	99775910	99776053
chr9	103115206	103115423
chr9	108006598	108006788
chr9	114393336	114393598
chr9	115480276	115480459
chr9	116037859	116038052
chr9	116102504	116102694
chr9	116172609	116172750
chr9	123342582	123342742
chr9	123837016	123837202
chr9	123837324	123837498
chr9	125667639	125667794
chr9	126773766	126773967
chr9	128508457	128508658
chr9	131084747	131085047
chr9	131102327	131102475
chr9	131266911	131267102
chr9	131418913	131419120
chr9	131644281	131644468
chr9	131843194	131843375
chr9	132096741	132096882
chr9	132586366	132586508
chr9	132816144	132816285
chr9	133569088	133569278
chr9	134000702	134001033
chr9	135906229	135906498
chr9	136283100	136283516
chr9	137029949	137030114
chr9	139305032	139305173
chr9	139422293	139422441
chr9	140024149	140024299
chr9	140100085	140100245
chr9	140138481	140138661
chr9	140249981	140250128
chr9	140610546	140611011
chr10	12110955	12111115
chr10	12238139	12238336
chr10	13203443	13203655
chr10	14880168	14880390
chr10	14920458	14920627
chr10	14996127	14996378
chr10	16859762	16859933
chr10	17243556	17243799
chr10	17270415	17270661
chr10	21814755	21814896
chr10	22518380	22518582
chr10	22725919	22726067
chr10	25241386	25241601
chr10	32253518	32253659
chr10	32258881	32259022
chr10	32344715	32344913
chr10	33247361	33247571
chr10	33294680	33294833
chr10	43047722	43047931
chr10	43133996	43134154
chr10	43278118	43278280
chr10	43892688	43892920
chr10	53459556	53459803
chr10	58121014	58121258
chr10	60145083	60145277
chr10	62538063	62538236
chr10	69523790	69523986
chr10	69524201	69524370
chr10	70748457	70748624
chr10	74036344	74036491
chr10	75006943	75007170
chr10	75012337	75012526
chr10	75936200	75936425
chr10	91405173	91405335
chr10	93557944	93558110
chr10	94050777	94050946
chr10	95462310	95462520
chr10	96122744	96122933
chr10	96305431	96305650
chr10	97889656	97889797
chr10	99393192	99393416
chr10	99496690	99496903
chr10	101381058	101381225
chr10	102672592	102672772
chr10	105010662	105010822
chr10	105881818	105881999
chr10	106014503	106014680
chr10	112326982	112327232
chr10	112424798	112424946
chr10	112631367	112631541
chr10	114206573	114206803
chr10	115439344	115439538
chr10	115614022	115614219
chr10	120938063	120938221
chr10	121652202	121652343
chr10	122610704	122610923
chr10	127408034	127408272
chr10	128086603	128086775
chr10	129924637	129924787
chr10	134177845	134178050
chr10	135207680	135207822
chr11	3013584	3013789
chr11	3818933	3819091
chr11	4115912	4116172
chr11	4116268	4116414
chr11	8710340	8710524
chr11	9406054	9406232
chr11	9482121	9482295
chr11	9595029	9595229
chr11	13298969	13299187
chr11	14542027	14542170
chr11	17099313	17099501
chr11	18343972	18344154
chr11	19262610	19262790
chr11	28129699	28129865
chr11	28131688	28131914
chr11	33183111	33183346
chr11	34073805	34073978
chr11	35949397	35949615
chr11	46722282	46722457
chr11	46958121	46958311
chr11	47270300	47270543
chr11	47447983	47448129
chr11	47586874	47587015
chr11	47600205	47600375
chr11	47600454	47600664
chr11	57103276	57103461
chr11	57508651	57508993
chr11	58346313	58346487
chr11	58874090	58874303
chr11	58874549	58874724
chr11	59317944	59318180
chr11	59578185	59578327
chr11	61129393	61129583
chr11	61560252	61560497
chr11	61891407	61891598
chr11	62494757	62494946
chr11	63439017	63439165
chr11	64808389	64808638
chr11	64851380	64851764
chr11	64863494	64863696
chr11	64889629	64889824
chr11	65194912	65195119
chr11	65488154	65488344
chr11	65769567	65769780
chr11	66035832	66035977
chr11	66115524	66115745
chr11	66278000	66278159
chr11	66383812	66384006
chr11	66405725	66405867
chr11	67980706	67980857
chr11	67981104	67981465
chr11	68227562	68227762
chr11	68671227	68671488
chr11	69064217	69064377
chr11	71823711	71823873
chr11	72145502	72145684
chr11	74303518	74303744
chr11	75110461	75110616
chr11	75863279	75863420
chr11	76155633	76155822
chr11	76155914	76156086
chr11	77597567	77597753
chr11	77790830	77791070
chr11	85339519	85339714
chr11	85376102	85376292
chr11	85565869	85566010
chr11	85956175	85956375
chr11	92930620	92930798
chr11	93394645	93394901
chr11	93462356	93462522
chr11	95523027	95523179
chr11	101982241	101982382
chr11	108093319	108093460
chr11	108369176	108369363
chr11	111472702	111472878
chr11	118955451	118955625
chr11	125462384	125462553
chr11	125495694	125495930
chr11	134093794	134093977
chr12	498444	498608
chr12	860400	860578
chr12	1058935	1059209
chr12	2986283	2986435
chr12	2999766	2999907
chr12	4647911	4648087
chr12	6603070	6603241
chr12	6798416	6798592
chr12	6960392	6960580
chr12	7000151	7000350
chr12	7047055	7047351
chr12	7053745	7053893
chr12	8234692	8234916
chr12	9600791	9600947
chr12	10766022	10766297
chr12	10874734	10874906
chr12	13199084	13199232
chr12	14518593	14518765
chr12	14923137	14923285
chr12	21654449	21654676
chr12	21810289	21810448
chr12	31226594	31226824
chr12	31226913	31227158
chr12	34175302	34175459
chr12	38710451	38710630
chr12	42538748	42538908
chr12	42632512	42632672
chr12	45342486	45342730
chr12	45609610	45609829
chr12	46662639	46662942
chr12	46777216	46777403
chr12	48099755	48099924
chr12	48214081	48214273
chr12	48357236	48357479
chr12	48499752	48499932
chr12	48500003	48500246
chr12	49075739	49075991
chr12	49110294	49110435
chr12	49110697	49110922
chr12	49246076	49246226
chr12	49454496	49454725
chr12	49524455	49524810
chr12	49760877	49761078
chr12	50101342	50101583
chr12	50419120	50419395
chr12	50794662	50794887
chr12	51157600	51157809
chr12	51477434	51477575
chr12	51566698	51566919
chr12	53400537	53400882
chr12	53693450	53693644
chr12	53718636	53718830
chr12	53846189	53846410
chr12	54069552	54069775
chr12	54653271	54653462
chr12	56211437	56211644
chr12	56360533	56360674
chr12	56498239	56498440
chr12	56511714	56512033
chr12	56842844	56843094
chr12	56862268	56862409
chr12	56882245	56882388
chr12	57118972	57119143
chr12	57146008	57146227
chr12	57472440	57472796
chr12	58176484	58176704
chr12	58335350	58335540
chr12	62997018	62997188
chr12	65563112	65563356
chr12	66451282	66451432
chr12	72233380	72233672
chr12	80328973	80329114
chr12	88973407	88973548
chr12	89919690	89919937
chr12	93521627	93521776
chr12	93861228	93861369
chr12	94070995	94071207
chr12	96252617	96252785
chr12	96429719	96429932
chr12	98897218	98897404
chr12	98897930	98898122
chr12	98987303	98987519
chr12	104323995	104324136
chr12	104350905	104351090
chr12	104518944	104519168
chr12	106751449	106751630
chr12	107167827	107168058
chr12	109490244	109490452
chr12	109535305	109535513
chr12	110939947	110940228
chr12	112450910	112451122
chr12	118454410	118454666
chr12	120884131	120884289
chr12	121019070	121019211
chr12	121790205	121790476
chr12	121837406	121837660
chr12	122710524	122710667
chr12	122750914	122751057
chr12	123011742	123011890
chr12	123717592	123717807
chr12	123849716	123849895
chr12	123942673	123942930
chr12	124086491	124086764
chr12	125411828	125411969
chr12	125424168	125424317
chr12	125424444	125424602
chr12	126073873	126074019
chr12	133263871	133264026
chr13	21750613	21750775
chr13	24463447	24463608
chr13	25875716	25875859
chr13	26796378	26796569
chr13	30881643	30881784
chr13	31040177	31040349
chr13	31191859	31192090
chr13	31248045	31248270
chr13	34116988	34117191
chr13	34392140	34392373
chr13	37574819	37575042
chr13	41345233	41345444
chr13	41885286	41885478
chr13	42845961	42846136
chr13	45492059	45492204
chr13	48669175	48669370
chr13	49106884	49107041
chr13	52768476	52768696
chr13	60737958	60738181
chr13	79233113	79233361
chr13	79980238	79980449
chr13	96705557	96705723
chr13	111365204	111365370
chr13	111805866	111806045
chr13	113242365	113242589
chr13	113862916	113863104
chr13	113917183	113917330
chr13	114238803	114238976
chr13	114301967	114302140
chr13	115000202	115000353
chr13	115079754	115079952
chr14	20811625	20811845
chr14	21093488	21093656
chr14	21131287	21131458
chr14	21151436	21151577
chr14	21572186	21572407
chr14	21852411	21852594
chr14	23398864	23399022
chr14	23476227	23476368
chr14	35025322	35025577
chr14	45553249	45553426
chr14	50065583	50065792
chr14	50329258	50329508
chr14	55493725	55493876
chr14	55658415	55658557
chr14	58764955	58765243
chr14	61201325	61201523
chr14	70826412	70826614
chr14	74551548	74551749
chr14	75530639	75530793
chr14	77423051	77423194
chr14	77736115	77736268
chr14	83108840	83109008
chr14	89017753	89017935
chr14	90849672	90849854
chr14	91526905	91527088
chr14	91976689	91976963
chr14	93673358	93673727
chr14	96000908	96001095
chr14	99887180	99887324
chr14	100394371	100394566
chr14	100659198	100659448
chr14	105219042	105219218
chr14	105282393	105282617
chr14	105487490	105487680
chr14	105957351	105957547
chr14	107092609	107092843
chr15	23810665	23810828
chr15	26327367	26327508
chr15	35280471	35280674
chr15	35838261	35838402
chr15	36871416	36871569
chr15	38544093	38544236
chr15	38746222	38746403
chr15	40453140	40453341
chr15	40885967	40886210
chr15	41047521	41047751
chr15	41055411	41055617
chr15	41575997	41576217
chr15	41624846	41625209
chr15	41694661	41694802
chr15	41952883	41953059
chr15	42840901	42841136
chr15	43622428	43622639
chr15	44119085	44119318
chr15	44719187	44719392
chr15	44719750	44720001
chr15	45490750	45490922
chr15	45492563	45492744
chr15	45493255	45493476
chr15	45879449	45879669
chr15	48624289	48624486
chr15	49103321	49103595
chr15	49447802	49447989
chr15	49913082	49913332
chr15	50647376	50647666
chr15	52861222	52861384
chr15	56657512	56657730
chr15	57998716	57998857
chr15	60771238	60771455
chr15	64126150	64126360
chr15	64386102	64386281
chr15	64673563	64673816
chr15	65579103	65579249
chr15	65903401	65903630
chr15	66161398	66161585
chr15	66648953	66649179
chr15	66790051	66790301
chr15	67547085	67547308
chr15	68346327	68346574
chr15	68569935	68570108
chr15	69706508	69706761
chr15	71184763	71184978
chr15	72668312	72668453
chr15	74833219	74833380
chr15	75315838	75316111
chr15	75628307	75628464
chr15	75660753	75661025
chr15	76196064	76196368
chr15	77197739	77197936
chr15	79152896	79153045
chr15	79165587	79165735
chr15	79165814	79166056
chr15	85259269	85259474
chr15	89010453	89010716
chr15	89787590	89787797
chr15	89878239	89878434
chr15	90118567	90118773
chr15	90319810	90319958
chr15	90437153	90437397
chr15	90455516	90455673
chr15	91260489	91260746
chr15	91473394	91473593
chr15	91537812	91538156
chr15	93363629	93363778
chr15	99791437	99791614
chr15	102521145	102521437
chr16	686692	686844
chr16	699258	699438
chr16	740362	740503
chr16	1208462	1208617
chr16	1243486	1243651
chr16	1728193	1728334
chr16	1877169	1877374
chr16	2021916	2022083
chr16	2317951	2318273
chr16	2732381	2732522
chr16	2955288	2955429
chr16	3019185	3019352
chr16	3073289	3073460
chr16	3162435	3162584
chr16	3202836	3202977
chr16	3225622	3225777
chr16	4322965	4323114
chr16	11439203	11439363
chr16	12897362	12897563
chr16	14379682	14379912
chr16	14580813	14580989
chr16	16403574	16403757
chr16	18496110	18496251
chr16	18801524	18801715
chr16	19535153	19535294
chr16	19566745	19566898
chr16	19729236	19729429
chr16	20753031	20753175
chr16	20817740	20817920
chr16	21610734	21610940
chr16	22206979	22207181
chr16	22308418	22308632
chr16	23652523	23652715
chr16	25269497	25269720
chr16	28833941	28834231
chr16	28962019	28962314
chr16	29465705	29465852
chr16	29801847	29802058
chr16	29816820	29817033
chr16	29984684	29984879
chr16	30006829	30007037
chr16	30064239	30064589
chr16	30205048	30205192
chr16	30366657	30366798
chr16	30709548	30709737
chr16	30886147	30886288
chr16	31191463	31191604
chr16	31191862	31192189
chr16	33294045	33294199
chr16	46723256	46723485
chr16	57333826	57333974
chr16	57334336	57334540
chr16	58163156	58163299
chr16	58163474	58163668
chr16	58270329	58270471
chr16	58426239	58426479
chr16	58663717	58663936
chr16	65158573	65158716
chr16	67867748	67867924
chr16	68776295	68776529
chr16	69364550	69364694
chr16	69458468	69458629
chr16	70380722	70380882
chr16	70557681	70557846
chr16	70812048	70812246
chr16	70823341	70823526
chr16	71842708	71843112
chr16	72698937	72699148
chr16	74330500	74330667
chr16	74700740	74700975
chr16	75466882	75467036
chr16	75498640	75498781
chr16	80574715	80574878
chr16	81040734	81040944
chr16	81348340	81348523
chr16	87417560	87417808
chr16	87984792	87984988
chr16	88870088	88870261
chr16	89631244	89631429
chr16	89753151	89753344
chr16	89882966	89883260
chr16	90088908	90089085
chr16	90143909	90144050
chr17	685489	685687
chr17	1303207	1303570
chr17	1945193	1945383
chr17	2415052	2415237
chr17	3627112	3627316
chr17	4046869	4047048
chr17	4167121	4167304
chr17	4607496	4607673
chr17	5389739	5390000
chr17	6927023	6927168
chr17	7137779	7138007
chr17	7387598	7387754
chr17	7482625	7482969
chr17	7487017	7487196
chr17	7760427	7760682
chr17	7819095	7819294
chr17	8023576	8023753
chr17	8029001	8029158
chr17	8042130	8042317
chr17	8079656	8079811
chr17	8090902	8091052
chr17	8113802	8114047
chr17	8152563	8152762
chr17	8279911	8280280
chr17	8286386	8286561
chr17	11946212	11946353
chr17	16120386	16120629
chr17	16284286	16284477
chr17	16347067	16347364
chr17	17184419	17184666
chr17	17380182	17380370
chr17	17942389	17942545
chr17	17991106	17991301
chr17	18218262	18218428
chr17	18314608	18314827
chr17	18684503	18684659
chr17	19551357	19551565
chr17	20436141	20436311
chr17	20811877	20812077
chr17	21117359	21117588
chr17	26925975	26926148
chr17	29158834	29159081
chr17	29233192	29233410
chr17	29877033	29877234
chr17	30263750	30263891
chr17	30669085	30669334
chr17	34257661	34257862
chr17	34891244	34891391
chr17	35305998	35306257
chr17	36858692	36858902
chr17	36908004	36908179
chr17	36956133	36956306
chr17	36981523	36981664
chr17	37310678	37310826
chr17	37793464	37793671
chr17	38020365	38020573
chr17	38183309	38183453
chr17	38444062	38444246
chr17	38574056	38574228
chr17	39845542	39845700
chr17	40333380	40333546
chr17	40729622	40729799
chr17	40925409	40925555
chr17	40950719	40950900
chr17	40985162	40985304
chr17	41277341	41277519
chr17	41400625	41401122
chr17	42092235	42092438
chr17	43025018	43025277
chr17	43138686	43138857
chr17	43238797	43238965
chr17	45144798	45144939
chr17	45727127	45727327
chr17	45973465	45973649
chr17	46048570	46048826
chr17	46969805	46969946
chr17	47269372	47269516
chr17	47269836	47269996
chr17	48450356	48450684
chr17	57184236	57184536
chr17	57232539	57232738
chr17	57642747	57643021
chr17	57697120	57697279
chr17	57920398	57920688
chr17	58677065	58677220
chr17	59940811	59940998
chr17	60501068	60501295
chr17	61678081	61678312
chr17	61850883	61851057
chr17	61926164	61926387
chr17	62223911	62224098
chr17	62493169	62493378
chr17	62503042	62503206
chr17	65362518	65362703
chr17	73008588	73008808
chr17	73029834	73030082
chr17	73201695	73201895
chr17	73937160	73937369
chr17	74733341	74733715
chr17	75136584	75136742
chr17	75315494	75315676
chr17	76183103	76183265
chr17	76210228	76210430
chr17	77760824	77761004
chr17	79196772	79196913
chr17	79604069	79604238
chr17	79818548	79818863
chr17	79825188	79825391
chr17	79849497	79849718
chr17	80023675	80023823
chr17	80452555	80452730
chr17	80455095	80455259
chr17	80544247	80544392
chr18	63633	63833
chr18	658312	658520
chr18	2571413	2571677
chr18	6729319	6729474
chr18	12991106	12991253
chr18	13726598	13726806
chr18	19192173	19192380
chr18	20513650	20513791
chr18	21269262	21269446
chr18	47013646	47013821
chr18	47901297	47901460
chr18	66382322	66382474
chr18	67872827	67873379
chr20	2451305	2451545
chr20	3801277	3801442
chr20	5099904	5100230
chr20	5730945	5731086
chr20	17949278	17949765
chr20	25388261	25388434
chr20	26188769	26189093
chr20	30194799	30194954
chr20	30467849	30468097
chr20	30697209	30697646
chr20	30946118	30946322
chr20	31989249	31989507
chr20	32700050	32700262
chr20	33264833	33265109
chr20	33999688	33999909
chr20	34129634	34129775
chr20	34203926	34204147
chr20	34252781	34252922
chr20	34330114	34330409
chr20	34359696	34359861
chr20	34824216	34824439
chr20	35402070	35402356
chr20	35724296	35724529
chr20	35917986	35918183
chr20	36661741	36662165
chr20	36781143	36781304
chr20	37063905	37064098
chr20	37590652	37590855
chr20	42086415	42086574
chr20	42295644	42295809
chr20	44519891	44520032
chr20	44563174	44563441
chr20	44600730	44601075
chr20	44718585	44718761
chr20	47662789	47662945
chr20	47894984	47895229
chr20	49547888	49548055
chr20	49574985	49575159
chr20	54967568	54967739
chr20	56964106	56964275
chr20	57226126	57226382
chr20	57607079	57607342
chr20	61273628	61273805
chr20	61506927	61507150
chr20	61569172	61569349
chr20	61770288	61770429
chr20	61847620	61847761
chr20	62118249	62118518
chr20	62259706	62259888
chr20	62289544	62289784
chr20	62496399	62496681
chrY	1833800	1833942
chrY	2121234	2121500
chrY	10037733	10037874
chr19	797014	797176
chr19	1438284	1438536
chr19	1876159	1876304
chr19	2236662	2236869
chr19	2740137	2740280
chr19	2783381	2783577
chr19	3388031	3388179
chr19	3435219	3435372
chr19	4342854	4343021
chr19	4361585	4361729
chr19	4575450	4575624
chr19	4724012	4724188
chr19	5790758	5790915
chr19	5803961	5804126
chr19	5903692	5903874
chr19	9732023	9732184
chr19	9785649	9785793
chr19	10305229	10305437
chr19	10362664	10362809
chr19	10443808	10444012
chr19	10514185	10514334
chr19	10679824	10680086
chr19	10764618	10764859
chr19	10811972	10812185
chr19	10947176	10947368
chr19	11266400	11266596
chr19	11546070	11546214
chr19	12721476	12721643
chr19	12780212	12780353
chr19	12893670	12893839
chr19	12917325	12917474
chr19	13029986	13030253
chr19	13885160	13885328
chr19	14016773	14016998
chr19	14117374	14117604
chr19	14247458	14247672
chr19	16222058	16222296
chr19	16653286	16653499
chr19	17186107	17186341
chr19	17416271	17416443
chr19	17448082	17448323
chr19	18303701	18303908
chr19	18433964	18434177
chr19	18682493	18682635
chr19	19302923	19303081
chr19	34919200	34919354
chr19	36103579	36103830
chr19	36119846	36119994
chr19	39936046	39936220
chr19	41256377	41256726
chr19	41769942	41770294
chr19	41815981	41816444
chr19	41903232	41903389
chr19	42784521	42784699
chr19	42806591	42806845
chr19	44079762	44079904
chr19	44259735	44259895
chr19	44439621	44439813
chr19	44576234	44576375
chr19	45004201	45004372
chr19	45981853	45982003
chr19	46431034	46431240
chr19	47363538	47363725
chr19	47634044	47634209
chr19	48246661	48246961
chr19	48410899	48411040
chr19	48427016	48427161
chr19	48437398	48437556
chr19	48673463	48673925
chr19	48707204	48707452
chr19	48867402	48867683
chr19	49956634	49956833
chr19	50145090	50145243
chr19	50321347	50321562
chr19	50370149	50370335
chr19	50595736	50595886
chr19	50615614	50615782
chr19	50887580	50887721
chr19	51307787	51308032
chr19	55919402	55919566
chr19	56015131	56015299
chr19	56111295	56111601
chr19	56146230	56146383
chr19	56154877	56155023
chr19	57831842	57831990
chr19	58280950	58281150
chr19	58838392	58838867
chr19	58892364	58892515
chr19	58912713	58912886
chr19	59010845	59011042
chr19	59031135	59031439
chr19	59118838	59119062
chr22	17517988	17518139
chr22	20067351	20067580
chr22	20104873	20105080
chr22	24309029	24309170
chr22	24951736	24951960
chr22	31608225	31608382
chr22	36925077	36925297
chr22	39101548	39101697
chr22	41601165	41601321
chr22	41842720	41842877
chr22	42342791	42342997
chr22	44208265	44208408
chr22	45809443	45809652
chr22	50946576	50946799
chr21	18827029	18827234
chr21	26979702	26979923
chr21	27107255	27107478
chr21	34960948	34961135
chr21	47706102	47706285
chr21	47743668	47743890
chr6_ssto_hap7	204909	205061
chr6_mcf_hap5	2889447	2889616
chr6_cox_hap2	33061	33202
chr6_cox_hap2	87260	87463
chr6_cox_hap2	163737	163919
chrUn_gl000225	133714	133861
chr4_gl000193_random	68248	68391
chrUn_gl000222	84347	84528
chr7_gl000195_random	32533	32974
chr7_gl000195_random	86348	86531
chr7_gl000195_random	137872	138100
chr7_gl000195_random	138192	138346
chrUn_gl000219	50885	51136
chr17_gl000205_random	33752	33903
chrUn_gl000216	160073	160215
chr9_gl000199_random	98853	99077
chrUn_gl000220	106273	106425
chrUn_gl000220	110456	110808
chrUn_gl000220	111960	112135
chrUn_gl000220	114844	115051
chrUn_gl000220	142318	142459
chrUn_gl000220	144261	144440
chrUn_gl000220	150241	150396
chrUn_gl000220	155885	156100
chrUn_gl000220	158827	159043
chrUn_gl000220	159681	159904
chrUn_gl000220	160035	160213
chrUn_gl000228	27307	27514

## Sheet: E2F1-p65 common peaks HeLa
Chromosome	Start	End
chr1	10000	10325
chr1	16162332	16162545
chr1	17067029	17067227
chr1	24306768	24307001
chr1	32479097	32479386
chr1	36615087	36615248
chr1	45187270	45187444
chr1	91966241	91966755
chr1	144534046	144534187
chr1	145208887	145209125
chr1	145382779	145382925
chr1	145969241	145969490
chr1	147511015	147511207
chr1	148241441	148241799
chr1	149224050	149224245
chr1	149804051	149804712
chr1	149812750	149812905
chr1	149832220	149832898
chr1	150459614	150459888
chr1	151042884	151043173
chr1	153643652	153643836
chr1	155197198	155197667
chr1	155214578	155214845
chr1	155232160	155232301
chr1	155278485	155278776
chr1	156710982	156711204
chr1	161397824	161398057
chr1	205091329	205091541
chr1	212208836	212209236
chr1	227922915	227923125
chr1	249168419	249168577
chr2	33141221	33141712
chr2	74734486	74734868
chr2	99797539	99797752
chr2	109815885	109816095
chr2	190526079	190526269
chr2	191885007	191885295
chr2	216973858	216974168
chr2	243152425	243152662
chr3	101405479	101405710
chr3	171847823	171848002
chr4	2431828	2432040
chr4	2432078	2432303
chr4	73935441	73935681
chr4	74965040	74965209
chr4	84377091	84377292
chr4	190155061	190155261
chr5	10008	11745
chr5	218139	218482
chr5	43313755	43313926
chr5	43432648	43432859
chr5	140105700	140105895
chr5	162887194	162887351
chr5	172571453	172571617
chr5	179050601	179050764
chr5	179105445	179105679
chr5	179868709	179868875
chr6	11144071	11144222
chr6	26104212	26104503
chr6	26568998	26569169
chr6	27106896	27107404
chr6	27463546	27463728
chr6	27618667	27618811
chr6	27791796	27792229
chr6	27798976	27799427
chr6	41040202	41040401
chr6	45413694	45413853
chr6	52369405	52369547
chr7	9930	10239
chr7	72299814	72299992
chr7	72349837	72349992
chr7	76178548	76178711
chr7	102004236	102004394
chr7	128116624	128116875
chr7	139025226	139025567
chr7	141438021	141438327
chr7	151442244	151442416
chr7	152373080	152373341
chrX	17395464	17395616
chrX	21857609	21857821
chrX	24072708	24072886
chrX	119379062	119379219
chrX	155259958	155260411
chr8	62634136	62634277
chr8	124169406	124169620
chr8	128231058	128231388
chr9	33290842	33291008
chr9	35657691	35657998
chr9	139981346	139981487
chr10	27793081	27793263
chr10	103124505	103124744
chr10	103911730	103912010
chr10	119941101	119941324
chr10	124639046	124639194
chr10	124713639	124713862
chr11	964888	965063
chr11	6704508	6704710
chr11	8008618	8008897
chr11	27444773	27444944
chr11	34126883	34127180
chr11	34296360	34296501
chr11	62609011	62609327
chr11	65029375	65029516
chr11	65275031	65275198
chr12	95364	95781
chr12	13044410	13044567
chr12	26676715	26676859
chr12	49961771	49961914
chr12	53661961	53662241
chr12	54069851	54070031
chr12	54673763	54674128
chr12	57623364	57623542
chr12	69080626	69080899
chr12	75905364	75905613
chr12	95397405	95397580
chr12	110486340	110486569
chr12	113376145	113376286
chr12	122124942	122125144
chr12	133841455	133841950
chr14	35015871	35016148
chr15	45003630	45003821
chr15	64679867	64680129
chr16	4475638	4475855
chr16	29827263	29827493
chr16	66586391	66586569
chr16	67906919	67907062
chr16	70812910	70813085
chr16	81745336	81745550
chr17	8090149	8090319
chr17	19091400	19091714
chr17	19411418	19411610
chr17	36452929	36453109
chr17	41438292	41438706
chr17	49230819	49231000
chr17	56084570	56084721
chr17	56084893	56085155
chr17	66015950	66016200
chr17	72869465	72869655
chr18	9997	10280
chr20	34042779	34042968
chr20	35580217	35580362
chr20	42286109	42286283
chrY	59362984	59363454
chr19	1383508	1383919
chr19	4246907	4247056
chr19	5622792	5622942
chr19	5978211	5978452
chr19	6199444	6199659
chr19	7515670	7515851
chr19	13056507	13056739
chr19	33667948	33668103
chr19	40023447	40023620
chr19	46234106	46234369
chr19	50432610	50432850
chr22	21356012	21356173
chr21	48119717	48119961
chr1_gl000192_random	544968	545160
chrUn_gl000225	50774	51026
chrUn_gl000225	67432	67647
chrUn_gl000225	117732	117901
chrUn_gl000225	196888	197133
chrUn_gl000216	1711	1877
chrUn_gl000216	31035	31195
chrUn_gl000216	75744	76152
chr9_gl000199_random	34347	34587
chr9_gl000199_random	168180	168391
chrUn_gl000220	117804	118093
chrUn_gl000220	154448	154737
chrUn_gl000220	159184	159352
chrUn_gl000220	161066	161248
chrUn_gl000220	161494	161665
chrUn_gl000214	64337	64642
chrUn_gl000214	64916	65135
chrUn_gl000228	117131	117317
chrUn_gl000228	118322	118599
chr1_gl000191_random	50095	50350

## Sheet: p65-specific peaks HeLa
Chromosome	Start	End
chr1	941875	942103
chr1	1617745	1617892
chr1	2425820	2425981
chr1	3420832	3421055
chr1	5976060	5976280
chr1	7359420	7359599
chr1	7395309	7395641
chr1	7461946	7462315
chr1	7463425	7463616
chr1	7537372	7537578
chr1	7538920	7539241
chr1	7609477	7609667
chr1	8000851	8001111
chr1	8022129	8022289
chr1	8107848	8108172
chr1	8207293	8207443
chr1	8242529	8242699
chr1	8686321	8686723
chr1	8960093	8960243
chr1	8964101	8964307
chr1	9170701	9170973
chr1	9223954	9224278
chr1	9683698	9683884
chr1	9719393	9719657
chr1	9747370	9747613
chr1	10589867	10590121
chr1	10659420	10659807
chr1	11342328	11342570
chr1	11727677	11727839
chr1	12157473	12157762
chr1	12195839	12196112
chr1	12222018	12222174
chr1	12609981	12610223
chr1	14666919	14667123
chr1	14806400	14806646
chr1	14813122	14813658
chr1	14843773	14844302
chr1	15616930	15617185
chr1	15683437	15683693
chr1	16125617	16125797
chr1	16152315	16152569
chr1	16302563	16302771
chr1	16490942	16491220
chr1	16508552	16508751
chr1	16920544	16920705
chr1	17107580	17107827
chr1	17222704	17222889
chr1	17854078	17854365
chr1	17878400	17878589
chr1	17908866	17909134
chr1	18368204	18368390
chr1	19292260	19292423
chr1	19777392	19777654
chr1	19923060	19923341
chr1	20204575	20204805
chr1	20538100	20538391
chr1	21348831	21348979
chr1	21651113	21651534
chr1	21792987	21793198
chr1	21913345	21913603
chr1	21982975	21983141
chr1	22266171	22266383
chr1	22283514	22283826
chr1	22352428	22352616
chr1	22555953	22556266
chr1	23551662	23551809
chr1	23912094	23912380
chr1	24047233	24047505
chr1	24278176	24278431
chr1	24481518	24481691
chr1	24610435	24610623
chr1	24969561	24969720
chr1	25072664	25072906
chr1	25112813	25112992
chr1	25594236	25594434
chr1	25653137	25653380
chr1	25664528	25664741
chr1	25691046	25691283
chr1	26398975	26399247
chr1	27050283	27050436
chr1	27154997	27155224
chr1	27325986	27326196
chr1	27986175	27986337
chr1	28776605	28776827
chr1	28921266	28921540
chr1	28925681	28925927
chr1	30447239	30447400
chr1	31125066	31125268
chr1	31258545	31258759
chr1	31281048	31281237
chr1	31502522	31502703
chr1	31643598	31643777
chr1	31956313	31956511
chr1	31996013	31996183
chr1	32016979	32017195
chr1	32039510	32039679
chr1	32116823	32116995
chr1	32132130	32132403
chr1	32166689	32166868
chr1	32404242	32404535
chr1	32420355	32420540
chr1	32421607	32421931
chr1	32599149	32599331
chr1	32893766	32894063
chr1	32897690	32897887
chr1	33225831	33226142
chr1	33227188	33227381
chr1	33240881	33241163
chr1	33446709	33447066
chr1	33454941	33455138
chr1	33808032	33808248
chr1	35449805	35449952
chr1	35523736	35523891
chr1	35524602	35524894
chr1	35734144	35734322
chr1	36079581	36079728
chr1	36765619	36765787
chr1	37920731	37920940
chr1	37942924	37943118
chr1	37945435	37945590
chr1	38206865	38207105
chr1	39407474	39407666
chr1	39643552	39643752
chr1	39657864	39658039
chr1	40311275	40311572
chr1	40828453	40828600
chr1	41343506	41343837
chr1	41364040	41364526
chr1	41410149	41410338
chr1	41442669	41442881
chr1	41951412	41951603
chr1	42680297	42680444
chr1	43722438	43722657
chr1	44014102	44014268
chr1	44240110	44240330
chr1	44287797	44287974
chr1	44459835	44460066
chr1	44515611	44515861
chr1	44567078	44567328
chr1	44617147	44617423
chr1	44793640	44793857
chr1	44856007	44856227
chr1	45196211	45196680
chr1	45273838	45274011
chr1	45795214	45795375
chr1	45957088	45957253
chr1	46154163	46154377
chr1	46440481	46440733
chr1	46600686	46600902
chr1	46704620	46704786
chr1	47223811	47223976
chr1	47655971	47656186
chr1	47878060	47878207
chr1	48150921	48151132
chr1	48472885	48473128
chr1	48504855	48505183
chr1	48535824	48535975
chr1	48648153	48648399
chr1	48652146	48652368
chr1	48661048	48661244
chr1	48667796	48667985
chr1	49397284	49397546
chr1	51686248	51686513
chr1	51750143	51750295
chr1	52024004	52024210
chr1	52029809	52030151
chr1	52035500	52035736
chr1	52126873	52127143
chr1	54038139	54038300
chr1	54105119	54105280
chr1	54384868	54385106
chr1	54590279	54590476
chr1	54741781	54741973
chr1	55437224	55437380
chr1	55501572	55501749
chr1	55505043	55505204
chr1	55711525	55711764
chr1	55894753	55895228
chr1	56184497	56184794
chr1	56278111	56278305
chr1	56539738	56540014
chr1	56880350	56880630
chr1	56914642	56914947
chr1	56922511	56922764
chr1	57035587	57035793
chr1	57154196	57154405
chr1	57669859	57670099
chr1	59039504	59039702
chr1	59084050	59084227
chr1	59193206	59193416
chr1	59280849	59281035
chr1	59479021	59479191
chr1	59605140	59605314
chr1	59616847	59616994
chr1	59893017	59893198
chr1	61692457	61692658
chr1	61709988	61710135
chr1	61753441	61753588
chr1	61768020	61768259
chr1	61839943	61840131
chr1	61946876	61947397
chr1	61962237	61962384
chr1	61970620	61970847
chr1	61990412	61990598
chr1	62183739	62183908
chr1	62353182	62353453
chr1	62417879	62418237
chr1	62608276	62608598
chr1	62696389	62696743
chr1	62773769	62773926
chr1	62822176	62822431
chr1	63832956	63833195
chr1	64129154	64129313
chr1	64140181	64140344
chr1	64163925	64164230
chr1	64179937	64180146
chr1	64196964	64197612
chr1	64232779	64232987
chr1	64386178	64386379
chr1	64465819	64465985
chr1	64505314	64505539
chr1	64809249	64809476
chr1	65363794	65364071
chr1	65381561	65381875
chr1	65383216	65383466
chr1	65387980	65388226
chr1	65407420	65407628
chr1	65448873	65449128
chr1	65453072	65453227
chr1	65455248	65455469
chr1	65468122	65468364
chr1	65468746	65468953
chr1	65548940	65549218
chr1	65713506	65713853
chr1	65937048	65937224
chr1	66153597	66153852
chr1	66425765	66425990
chr1	66648204	66648775
chr1	66680748	66681018
chr1	66714040	66714267
chr1	66722903	66723050
chr1	66727960	66728207
chr1	66736963	66737266
chr1	66747987	66748355
chr1	66752020	66752224
chr1	66757254	66757438
chr1	66840440	66840765
chr1	66861372	66861772
chr1	66867039	66867200
chr1	66902223	66902474
chr1	67191779	67192038
chr1	67905050	67905197
chr1	68036201	68036523
chr1	68080150	68080508
chr1	68111310	68111469
chr1	68111904	68112199
chr1	68148387	68148592
chr1	68152459	68152619
chr1	68165988	68166206
chr1	68166386	68166715
chr1	68680760	68680953
chr1	68841810	68842026
chr1	68850169	68850390
chr1	70876372	70876559
chr1	71330771	71330972
chr1	71340598	71340836
chr1	71356727	71356920
chr1	72900876	72901045
chr1	76172994	76173263
chr1	78300555	78300708
chr1	78558441	78558642
chr1	79306638	79306848
chr1	81645077	81645235
chr1	84569146	84569316
chr1	84831452	84831616
chr1	85410715	85410984
chr1	85426189	85426353
chr1	85705928	85706196
chr1	85741427	85741584
chr1	85779745	85779957
chr1	85785673	85785847
chr1	85794704	85794982
chr1	88271657	88271941
chr1	88421797	88422094
chr1	89078495	89078795
chr1	89206577	89206770
chr1	89239984	89240299
chr1	89487496	89487682
chr1	89591822	89591985
chr1	90071350	90071584
chr1	90321008	90321184
chr1	90331679	90331857
chr1	90355746	90356100
chr1	90376554	90376701
chr1	90409023	90409209
chr1	90460266	90460444
chr1	92018780	92018959
chr1	92033330	92033486
chr1	92079325	92079524
chr1	92197444	92197743
chr1	92198175	92198336
chr1	92202601	92202816
chr1	92215388	92215730
chr1	92295886	92296051
chr1	92305053	92305334
chr1	92344113	92344299
chr1	92357526	92357725
chr1	92366179	92366498
chr1	92391664	92391821
chr1	93428098	93428321
chr1	93784182	93784339
chr1	93804122	93804323
chr1	94050509	94050771
chr1	94050825	94050978
chr1	94104095	94104318
chr1	94130272	94130471
chr1	94132277	94132534
chr1	94137693	94138004
chr1	94145760	94145907
chr1	94196144	94196409
chr1	94196926	94197104
chr1	94240358	94240520
chr1	94245130	94245722
chr1	94263959	94264111
chr1	94298934	94299085
chr1	94311598	94311807
chr1	94502357	94502529
chr1	95045495	95045683
chr1	95193593	95193740
chr1	95239400	95239574
chr1	95249900	95250062
chr1	95329642	95329814
chr1	95552673	95552953
chr1	96125292	96125479
chr1	96828217	96828372
chr1	96939467	96939663
chr1	97559763	97560048
chr1	97658542	97658749
chr1	97736566	97736785
chr1	98146133	98146357
chr1	99923043	99923281
chr1	100110856	100111116
chr1	100138150	100138403
chr1	100148104	100148292
chr1	101087640	101087951
chr1	101174057	101174259
chr1	101360272	101360448
chr1	103363163	103363364
chr1	104188572	104188733
chr1	104248465	104248613
chr1	105307810	105308091
chr1	106701816	106702028
chr1	108169202	108169387
chr1	108191099	108191311
chr1	108232029	108232176
chr1	108543467	108543744
chr1	108650309	108650483
chr1	109028725	109029005
chr1	109096636	109096829
chr1	109127083	109127237
chr1	109289135	109289289
chr1	109372081	109372330
chr1	110053036	110053183
chr1	110193297	110193523
chr1	110305617	110305786
chr1	110326033	110326266
chr1	110335339	110335486
chr1	110419984	110420322
chr1	110435161	110435507
chr1	110577039	110577187
chr1	111735422	111735679
chr1	112181019	112181216
chr1	112362741	112362937
chr1	112840337	112840488
chr1	113278453	113278713
chr1	115060047	115060330
chr1	115258896	115259217
chr1	115533479	115533627
chr1	115612356	115612530
chr1	115711338	115711622
chr1	116039827	116040059
chr1	116088474	116088665
chr1	116088822	116089125
chr1	116654346	116654510
chr1	116833062	116833220
chr1	117052047	117052321
chr1	118083847	118084028
chr1	118302926	118303228
chr1	118440287	118440481
chr1	118644121	118644324
chr1	118659066	118659466
chr1	119202350	119202610
chr1	120760855	120761082
chr1	120821338	120821618
chr1	143711063	143711326
chr1	143743404	143743621
chr1	143991088	143991297
chr1	144045209	144045378
chr1	144333915	144334094
chr1	144514158	144514340
chr1	144520046	144520203
chr1	144835933	144836163
chr1	144936745	144937145
chr1	144989530	144989723
chr1	145114642	145114813
chr1	145375823	145376054
chr1	145728554	145728741
chr1	146473272	146473526
chr1	147010978	147011141
chr1	147112616	147112888
chr1	147806664	147806873
chr1	147898597	147898828
chr1	149577254	149577429
chr1	149583121	149583324
chr1	149823803	149824176
chr1	150206910	150207064
chr1	150336064	150336230
chr1	150535986	150536193
chr1	150737273	150737663
chr1	150895120	150895317
chr1	151246478	151246746
chr1	151319839	151320061
chr1	151521419	151521569
chr1	151569025	151569211
chr1	151809431	151809603
chr1	151961017	151961183
chr1	151967505	151967718
chr1	153462847	153463020
chr1	153521798	153521988
chr1	153681115	153681344
chr1	154323972	154324205
chr1	154492851	154493138
chr1	155067005	155067271
chr1	155096970	155097446
chr1	155121955	155122133
chr1	155163233	155163413
chr1	155194562	155194735
chr1	155436139	155436318
chr1	155618422	155618722
chr1	155733299	155733483
chr1	156076082	156076325
chr1	156093565	156093712
chr1	156100070	156100263
chr1	156134937	156135215
chr1	156163610	156163779
chr1	156426406	156426575
chr1	156678253	156678449
chr1	156718691	156718916
chr1	157124745	157124946
chr1	157998630	157998975
chr1	158015543	158015731
chr1	158115078	158115250
chr1	158115428	158115588
chr1	159047116	159047315
chr1	159886105	159886306
chr1	159902798	159902975
chr1	160959728	160959875
chr1	161003738	161003891
chr1	161129121	161129297
chr1	161500818	161501247
chr1	161880578	161880733
chr1	162032487	162032736
chr1	162051126	162051458
chr1	162106668	162106831
chr1	162226103	162226345
chr1	162375714	162375992
chr1	162633588	162633880
chr1	162651959	162652109
chr1	162660764	162660950
chr1	163233732	163233938
chr1	164577917	164578121
chr1	164581135	164581324
chr1	164599948	164600154
chr1	164636934	164637133
chr1	164717632	164718080
chr1	164724943	164725248
chr1	165451456	165451717
chr1	165606742	165606902
chr1	166459598	166459747
chr1	167189710	167189937
chr1	167237210	167237357
chr1	167658767	167659040
chr1	167684715	167684871
chr1	167711775	167712055
chr1	167766403	167766595
chr1	167772742	167772993
chr1	168082275	168082462
chr1	168090912	168091074
chr1	168271022	168271170
chr1	168348462	168348671
chr1	168378244	168378392
chr1	168438065	168438232
chr1	168440493	168440659
chr1	168578319	168578639
chr1	168752069	168752307
chr1	168973415	168973711
chr1	169017435	169017582
chr1	169029352	169029920
chr1	169039984	169040131
chr1	169750560	169750846
chr1	169903588	169903896
chr1	170043773	170043984
chr1	170272334	170272613
chr1	170276623	170276871
chr1	170379669	170379917
chr1	170379972	170380228
chr1	170501448	170501699
chr1	170532093	170532381
chr1	170561699	170562172
chr1	170854853	170855025
chr1	171757997	171758209
chr1	171850594	171850793
chr1	171994216	171994382
chr1	172009682	172009911
chr1	172134646	172134828
chr1	172312763	172313238
chr1	172320946	172321195
chr1	172445307	172445575
chr1	172844064	172844256
chr1	172862632	172862810
chr1	172887165	172887363
chr1	172897707	172897946
chr1	172903092	172903431
chr1	172920972	172921162
chr1	173092112	173092494
chr1	173106230	173106622
chr1	173159284	173159665
chr1	173159832	173160112
chr1	173218637	173218819
chr1	173226979	173227307
chr1	173362371	173362529
chr1	173421241	173421443
chr1	173474644	173474852
chr1	174160753	174160971
chr1	174186460	174186759
chr1	175239507	175239819
chr1	175286978	175287243
chr1	176176644	176176909
chr1	176463614	176463830
chr1	176484593	176484747
chr1	176486650	176486852
chr1	177114365	177114545
chr1	179112238	179112385
chr1	179679120	179679372
chr1	179899476	179899729
chr1	180491361	180491657
chr1	180499694	180500015
chr1	180546659	180546849
chr1	181059218	181059604
chr1	181081655	181081931
chr1	181088485	181088694
chr1	181096025	181096542
chr1	181103752	181103925
chr1	181220464	181220713
chr1	181438946	181439293
chr1	182061292	182061731
chr1	182089586	182089905
chr1	182150350	182150498
chr1	182155581	182155846
chr1	182931810	182932037
chr1	183063276	183063446
chr1	183108827	183108992
chr1	183149920	183150317
chr1	183203705	183203919
chr1	183241585	183241762
chr1	183279974	183280164
chr1	183287590	183287924
chr1	183440419	183440591
chr1	184591514	184591661
chr1	184724438	184724680
chr1	184797298	184797545
chr1	184807851	184808080
chr1	184942891	184943099
chr1	185615452	185615661
chr1	185827575	185827953
chr1	186071710	186071947
chr1	186121823	186122044
chr1	186678069	186678234
chr1	186732310	186732482
chr1	186803638	186803845
chr1	192454917	192455141
chr1	193377898	193378325
chr1	193624566	193624767
chr1	197170525	197170676
chr1	197311409	197311620
chr1	197392263	197392473
chr1	197409921	197410181
chr1	197411226	197411531
chr1	198189663	198189875
chr1	198626670	198627133
chr1	198638357	198638504
chr1	199195404	199195602
chr1	199241882	199242107
chr1	199267107	199267267
chr1	199460081	199460228
chr1	199727820	199727990
chr1	199763410	199763608
chr1	200045396	200045585
chr1	200153431	200153604
chr1	200214649	200214848
chr1	200348517	200348749
chr1	200452676	200452914
chr1	200867497	200867706
chr1	201139647	201139858
chr1	201153826	201154014
chr1	201280100	201280467
chr1	201373049	201373523
chr1	201445791	201446062
chr1	201458465	201458684
chr1	201472639	201472922
chr1	201477897	201478130
chr1	201562491	201562697
chr1	201616773	201616952
chr1	201683795	201683983
chr1	201885715	201886055
chr1	201979504	201979785
chr1	201992312	201992541
chr1	202006926	202007121
chr1	202033792	202034017
chr1	202041639	202041890
chr1	202087776	202088019
chr1	202124551	202124827
chr1	202547112	202547275
chr1	202558389	202558701
chr1	202662261	202662424
chr1	202858242	202858429
chr1	203398060	203398209
chr1	203605486	203605667
chr1	203612398	203612836
chr1	203618599	203618849
chr1	203643410	203643619
chr1	203661721	203662062
chr1	203662110	203662258
chr1	203830573	203830753
chr1	204263504	204263854
chr1	204288723	204288899
chr1	204381203	204381438
chr1	204386818	204386969
chr1	204389690	204390052
chr1	204392011	204392235
chr1	204404456	204404670
chr1	204407759	204408010
chr1	204417721	204417868
chr1	204677693	204677932
chr1	205263366	205264038
chr1	205267685	205267860
chr1	205270611	205270796
chr1	205288779	205288966
chr1	205294056	205294267
chr1	205462577	205462771
chr1	205545409	205545568
chr1	205545946	205546181
chr1	205551584	205551769
chr1	205719629	205719860
chr1	205894898	205895234
chr1	206120897	206121069
chr1	206290401	206290564
chr1	206642850	206643169
chr1	206646001	206646150
chr1	206654614	206654775
chr1	206677251	206677433
chr1	206687047	206687194
chr1	206689646	206689816
chr1	206699738	206699992
chr1	206897246	206897480
chr1	207063731	207063943
chr1	207128878	207129054
chr1	207261594	207261817
chr1	207267457	207267637
chr1	207413346	207413561
chr1	207414131	207414398
chr1	207494249	207494504
chr1	207494793	207494946
chr1	207997290	207997473
chr1	208063837	208064105
chr1	208357607	208358014
chr1	209125213	209125439
chr1	209269417	209269680
chr1	209341578	209341908
chr1	209750194	209750468
chr1	209761138	209761432
chr1	209780790	209781040
chr1	209833337	209833627
chr1	210013318	210013630
chr1	210037173	210037324
chr1	210058116	210058267
chr1	210069223	210069475
chr1	210412733	210412929
chr1	210425930	210426164
chr1	210439044	210439282
chr1	210547048	210547305
chr1	211514609	211514756
chr1	211794878	211795098
chr1	211806161	211806317
chr1	211812079	211812308
chr1	211813244	211813482
chr1	211849150	211849318
chr1	211854168	211854419
chr1	212002671	212002872
chr1	212101629	212101852
chr1	212650613	212650809
chr1	212658220	212658486
chr1	212661875	212662180
chr1	212686479	212686775
chr1	212687327	212687524
chr1	212740511	212740760
chr1	213189167	213189314
chr1	213309538	213309751
chr1	213405125	213405438
chr1	214612767	214613189
chr1	214619337	214619493
chr1	214669603	214669783
chr1	215804846	215805091
chr1	216356480	216356645
chr1	216839871	216840153
chr1	216874908	216875077
chr1	218550702	218550929
chr1	218557116	218557332
chr1	218571202	218571411
chr1	218633354	218633573
chr1	218669991	218670251
chr1	218747251	218747525
chr1	218879293	218879440
chr1	219104378	219104585
chr1	219104818	219104998
chr1	219452697	219452971
chr1	219476683	219476884
chr1	220510739	220510909
chr1	220600434	220600857
chr1	220624948	220625166
chr1	220670649	220670851
chr1	220906473	220906815
chr1	221508900	221509094
chr1	221567572	221567850
chr1	221612806	221613004
chr1	221613357	221613758
chr1	221891942	221892120
chr1	222013267	222013549
chr1	222952642	222952873
chr1	222958335	222958498
chr1	222990961	222991206
chr1	223184627	223184802
chr1	223254609	223254847
chr1	223894987	223895157
chr1	223914340	223914692
chr1	224075869	224076210
chr1	224439395	224439713
chr1	224453238	224453455
chr1	224454695	224454906
chr1	224480166	224480440
chr1	225642507	225642728
chr1	225653190	225653337
chr1	225696303	225696461
chr1	225736235	225736412
chr1	225879216	225879482
chr1	226084947	226085168
chr1	226594308	226594516
chr1	226850330	226850523
chr1	226885761	226885937
chr1	226890171	226890331
chr1	226951624	226951929
chr1	226966233	226966638
chr1	227002803	227003098
chr1	227009033	227009300
chr1	227545203	227545363
chr1	227751101	227751431
chr1	227993379	227993724
chr1	228800154	228800358
chr1	228974270	228974439
chr1	228978014	228978283
chr1	228996928	228997267
chr1	229038742	229039168
chr1	229205995	229206208
chr1	229230639	229231095
chr1	229327878	229328041
chr1	229356964	229357202
chr1	229404436	229404703
chr1	229843064	229843252
chr1	230140978	230141136
chr1	230213622	230213926
chr1	230220493	230220640
chr1	230240490	230240786
chr1	230249311	230249883
chr1	231473557	231473819
chr1	231525861	231526086
chr1	231531514	231531855
chr1	231652897	231653139
chr1	231963985	231964289
chr1	232674514	232674791
chr1	232680302	232680510
chr1	232710729	232710942
chr1	232980615	232980837
chr1	233004803	233004950
chr1	233248787	233248954
chr1	233575531	233575756
chr1	233771872	233772026
chr1	233790473	233790646
chr1	233804647	233804908
chr1	233843230	233843687
chr1	234636944	234637094
chr1	234659346	234659613
chr1	234700404	234700731
chr1	234743864	234744060
chr1	234747400	234747718
chr1	234748440	234748626
chr1	234820015	234820283
chr1	234859851	234860245
chr1	234908129	234908391
chr1	234936995	234937261
chr1	235012212	235012426
chr1	235093122	235093435
chr1	235097870	235098128
chr1	235105927	235106490
chr1	235110877	235111265
chr1	235122726	235122910
chr1	235123270	235123703
chr1	235133092	235133371
chr1	235134152	235134327
chr1	235292234	235292390
chr1	235561124	235561325
chr1	236080804	236081026
chr1	236588691	236588850
chr1	236666533	236666850
chr1	236695077	236695319
chr1	238042565	238042814
chr1	238835590	238835778
chr1	239977580	239977738
chr1	241754662	241754940
chr1	241755669	241755927
chr1	241767017	241767226
chr1	241767275	241767570
chr1	241773475	241773675
chr1	241804542	241804703
chr1	241870474	241870626
chr1	241970288	241970440
chr1	242001248	242001513
chr1	242002988	242003218
chr1	242156098	242156306
chr1	242168470	242168745
chr1	242169554	242169757
chr1	244599745	244599919
chr1	244715814	244715964
chr1	246150329	246150702
chr1	246660702	246660888
chr1	246862501	246862709
chr1	246868769	246868979
chr1	246889749	246889987
chr1	246892459	246892643
chr1	246917246	246917398
chr1	246958187	246958553
chr1	246959754	246959948
chr1	247242179	247242405
chr1	248894347	248894594
chr2	424912	425063
chr2	555680	555827
chr2	567863	568180
chr2	634977	635124
chr2	726272	726500
chr2	1799580	1799892
chr2	3522603	3523037
chr2	6326951	6327183
chr2	6338634	6338965
chr2	8730852	8731031
chr2	9216451	9216698
chr2	9289071	9289303
chr2	9692758	9693002
chr2	9806533	9806746
chr2	10176248	10176494
chr2	10548125	10548452
chr2	10592429	10592635
chr2	10633831	10634072
chr2	10764015	10764232
chr2	11531927	11532212
chr2	11884254	11884540
chr2	12003976	12004241
chr2	12012860	12013112
chr2	12078406	12078572
chr2	12095484	12095666
chr2	15331959	15332178
chr2	15336011	15336283
chr2	16031400	16031552
chr2	16581607	16581881
chr2	16607050	16607220
chr2	19738131	19738370
chr2	20111744	20111894
chr2	20271461	20271691
chr2	20291488	20291662
chr2	21690753	21690956
chr2	23743206	23743545
chr2	23968733	23968905
chr2	24587822	24588043
chr2	24944423	24944570
chr2	25232948	25233095
chr2	25261997	25262342
chr2	25301388	25301673
chr2	25321700	25321890
chr2	26200713	26200984
chr2	26235171	26235320
chr2	26568844	26569003
chr2	26980975	26981162
chr2	26994133	26994421
chr2	26995353	26995557
chr2	27357422	27357638
chr2	27432966	27433149
chr2	28021967	28022355
chr2	28077336	28077505
chr2	28473014	28473192
chr2	28492215	28492458
chr2	28497840	28498030
chr2	28499084	28499276
chr2	28565385	28565543
chr2	28819617	28819774
chr2	28884584	28884822
chr2	28885083	28885280
chr2	28904139	28904386
chr2	28939324	28939492
chr2	28981277	28981424
chr2	29245716	29245884
chr2	29256171	29256382
chr2	29591169	29591381
chr2	32008628	32008925
chr2	32353879	32354104
chr2	32360602	32360791
chr2	32853164	32853394
chr2	33277161	33277392
chr2	33294937	33295402
chr2	33333895	33334160
chr2	33516462	33516778
chr2	33523303	33523450
chr2	33591482	33591753
chr2	33636910	33637180
chr2	33824272	33824509
chr2	33992436	33992686
chr2	34016780	34017005
chr2	34035059	34035427
chr2	34435457	34435694
chr2	35523465	35523873
chr2	36599292	36599478
chr2	36719447	36719721
chr2	36842292	36842755
chr2	37311524	37311673
chr2	37552490	37552637
chr2	37617683	37617900
chr2	38030096	38030252
chr2	38285208	38285577
chr2	38374087	38374234
chr2	38429101	38429344
chr2	38443271	38443418
chr2	38523601	38523818
chr2	39024486	39024782
chr2	39658979	39659127
chr2	39722090	39722278
chr2	40314654	40314941
chr2	40430238	40430481
chr2	40590849	40591052
chr2	40662119	40662436
chr2	42157912	42158348
chr2	42190761	42191021
chr2	42193626	42193812
chr2	42353438	42353585
chr2	43259486	43259795
chr2	43265560	43265786
chr2	43313741	43313913
chr2	43358123	43358384
chr2	43385566	43385737
chr2	43386129	43386463
chr2	43401665	43401837
chr2	43521048	43521260
chr2	43532259	43532550
chr2	43540526	43540694
chr2	43569594	43569815
chr2	43653682	43653895
chr2	43747180	43747364
chr2	44805707	44805858
chr2	46043207	46043792
chr2	46191486	46191638
chr2	46219480	46219805
chr2	46260224	46260542
chr2	46294986	46295203
chr2	46324997	46325268
chr2	46452946	46453120
chr2	46869991	46870243
chr2	47075240	47075461
chr2	47194438	47194624
chr2	47419060	47419245
chr2	48334046	48334237
chr2	48341534	48341772
chr2	48942431	48942634
chr2	48957353	48957553
chr2	48966060	48966227
chr2	50563149	50563329
chr2	53161579	53161887
chr2	53704115	53704362
chr2	53733136	53733325
chr2	54597938	54598262
chr2	54599396	54599557
chr2	54685704	54685969
chr2	54857142	54857412
chr2	55361036	55361283
chr2	56006774	56007112
chr2	56070328	56070684
chr2	56089911	56090122
chr2	56112935	56113150
chr2	56219627	56219947
chr2	56968822	56968976
chr2	58767196	58767408
chr2	61372039	61372244
chr2	62270139	62270296
chr2	62519362	62519537
chr2	62713397	62713567
chr2	63016886	63017053
chr2	63351471	63351657
chr2	63446420	63446567
chr2	63758012	63758193
chr2	63968218	63968408
chr2	64431445	64431635
chr2	64582314	64582562
chr2	64680373	64680520
chr2	64833725	64833924
chr2	64913454	64913697
chr2	64955032	64955349
chr2	64995606	64995919
chr2	65006522	65006769
chr2	65034556	65034878
chr2	65058444	65058744
chr2	65103438	65103701
chr2	65202506	65202769
chr2	65233770	65233920
chr2	65593847	65593994
chr2	65822848	65823118
chr2	65839829	65840029
chr2	65857877	65858081
chr2	66397939	66398145
chr2	66802628	66802817
chr2	67090028	67090220
chr2	67488107	67488400
chr2	67680553	67680749
chr2	67691005	67691243
chr2	67753483	67753777
chr2	67775978	67776127
chr2	67788700	67789032
chr2	67800371	67800554
chr2	68694499	68694746
chr2	69198646	69199169
chr2	69238069	69238248
chr2	69273472	69273648
chr2	69370887	69371093
chr2	69481022	69481398
chr2	69487313	69487554
chr2	69945025	69945352
chr2	70006527	70006674
chr2	70025272	70025540
chr2	70205675	70206129
chr2	70475794	70476062
chr2	71250741	71250996
chr2	71276867	71277112
chr2	72006585	72006749
chr2	72012183	72012359
chr2	72177943	72178151
chr2	72365559	72365779
chr2	72437673	72437820
chr2	72799759	72799906
chr2	74209344	74209491
chr2	74685090	74685280
chr2	74922841	74923072
chr2	74967940	74968183
chr2	81885554	81885701
chr2	85034322	85034520
chr2	85059887	85060097
chr2	85122351	85122507
chr2	85166858	85167067
chr2	85173599	85173806
chr2	85521738	85521984
chr2	85545662	85545944
chr2	85685076	85685370
chr2	85726334	85726513
chr2	85876962	85877130
chr2	85889967	85890162
chr2	86162980	86163188
chr2	86191021	86191240
chr2	86299553	86299823
chr2	86667791	86667973
chr2	87842331	87842613
chr2	87929096	87929382
chr2	87950856	87951066
chr2	87969482	87969634
chr2	88913522	88913697
chr2	88927803	88927953
chr2	89157798	89158008
chr2	95964548	95964789
chr2	95971447	95971720
chr2	95999623	95999979
chr2	96757749	96757983
chr2	96926258	96926411
chr2	97171049	97171322
chr2	97197904	97198051
chr2	97274323	97274589
chr2	97452790	97452947
chr2	97540213	97540364
chr2	99264096	99264422
chr2	99343646	99343829
chr2	99382796	99382988
chr2	100981823	100982133
chr2	101359461	101359616
chr2	101374212	101374397
chr2	101402717	101403054
chr2	101510443	101510748
chr2	101519388	101519549
chr2	101680020	101680167
chr2	101737167	101737413
chr2	101790365	101790607
chr2	102081424	102081591
chr2	102212853	102213027
chr2	106003782	106003930
chr2	106127645	106127914
chr2	109896047	109896208
chr2	112056904	112057091
chr2	112078590	112078842
chr2	112165268	112165461
chr2	112456623	112456842
chr2	112703685	112703876
chr2	113012631	113012830
chr2	113569567	113569884
chr2	113570370	113570526
chr2	113571970	113572203
chr2	113627163	113627379
chr2	113664016	113664172
chr2	113968944	113969220
chr2	113998483	113998986
chr2	118715830	118716025
chr2	118870529	118870834
chr2	118881189	118881471
chr2	119426007	119426237
chr2	120010490	120010683
chr2	121672785	121673053
chr2	121692448	121692675
chr2	122118240	122118401
chr2	122121090	122121511
chr2	122246957	122247163
chr2	122288481	122288795
chr2	122479602	122479882
chr2	126454252	126454497
chr2	127385382	127385529
chr2	127966190	127966410
chr2	127984229	127984572
chr2	128169692	128169839
chr2	129120601	129120830
chr2	131566644	131566859
chr2	131582038	131582312
chr2	133196280	133196603
chr2	134084217	134084458
chr2	134180475	134180709
chr2	134182581	134182796
chr2	134188972	134189142
chr2	134192650	134193135
chr2	136899243	136899401
chr2	136939634	136939802
chr2	136971893	136972184
chr2	136993527	136993916
chr2	137067636	137067867
chr2	138829798	138830045
chr2	139113858	139114082
chr2	139183759	139184045
chr2	139372926	139373174
chr2	142900252	142900425
chr2	142923382	142923586
chr2	143474394	143474761
chr2	143620002	143620157
chr2	143631009	143631238
chr2	143631860	143632228
chr2	144157194	144157504
chr2	145764685	145764975
chr2	146518420	146518568
chr2	149876387	149876595
chr2	149925971	149926297
chr2	149933475	149933724
chr2	149955348	149955567
chr2	149975872	149976317
chr2	150056761	150056921
chr2	150245540	150245741
chr2	150274636	150274831
chr2	150599794	150599941
chr2	150850999	150851255
chr2	151044820	151045137
chr2	151377829	151378042
chr2	153259602	153259837
chr2	153302388	153302649
chr2	153329109	153329347
chr2	153354349	153354573
chr2	154085678	154085827
chr2	154211063	154211256
chr2	157189686	157189844
chr2	157287268	157287457
chr2	157314743	157315025
chr2	158030314	158030611
chr2	159580553	159580745
chr2	159581420	159581704
chr2	159704932	159705110
chr2	159725905	159726131
chr2	159741890	159742129
chr2	159750672	159750873
chr2	159909890	159910037
chr2	159954925	159955072
chr2	159955649	159955840
chr2	159992655	159992813
chr2	160751994	160752284
chr2	160802981	160803154
chr2	160896072	160896285
chr2	160931712	160931915
chr2	161063809	161064040
chr2	161066127	161066416
chr2	161080685	161080841
chr2	161083885	161084083
chr2	161089652	161089915
chr2	161098354	161098612
chr2	161113623	161113770
chr2	161237923	161238148
chr2	161253355	161253527
chr2	161289274	161289582
chr2	161522949	161523097
chr2	161587198	161587466
chr2	161763509	161763708
chr2	161797273	161797563
chr2	161887140	161887287
chr2	161993337	161993515
chr2	161995677	161995855
chr2	163175339	163175598
chr2	163335323	163335475
chr2	165596587	165596796
chr2	165638924	165639079
chr2	169988465	169988672
chr2	172128625	172128831
chr2	172962692	172962918
chr2	173537749	173537956
chr2	173557905	173558062
chr2	173647852	173648122
chr2	174024605	174024802
chr2	174856255	174856631
chr2	174888864	174889156
chr2	174891371	174891582
chr2	174904622	174904813
chr2	175460682	175460894
chr2	175479057	175479321
chr2	177426559	177426831
chr2	178001752	178001915
chr2	178030988	178031168
chr2	178129550	178129702
chr2	178131344	178131502
chr2	178139875	178140031
chr2	178557349	178557533
chr2	182885605	182885752
chr2	183189474	183189718
chr2	183580527	183580737
chr2	183988848	183989026
chr2	184815482	184815677
chr2	185271794	185272142
chr2	187409094	187409409
chr2	187435404	187435668
chr2	187437536	187437762
chr2	189493922	189494187
chr2	189843049	189843239
chr2	189969731	189969940
chr2	190151069	190151283
chr2	191443502	191443805
chr2	191445077	191445243
chr2	191501212	191501388
chr2	191583539	191583847
chr2	191731989	191732215
chr2	192066955	192067155
chr2	192118319	192118497
chr2	192223135	192223370
chr2	192231055	192231202
chr2	192372205	192372431
chr2	192531509	192531671
chr2	192731849	192732007
chr2	192792163	192792396
chr2	194711873	194712080
chr2	196385348	196385778
chr2	196396462	196396742
chr2	196425928	196426109
chr2	196440771	196441134
chr2	196521616	196521763
chr2	197346060	197346335
chr2	197666826	197667032
chr2	197942138	197942328
chr2	198044915	198045117
chr2	198299859	198300141
chr2	201024153	201024379
chr2	201215598	201215831
chr2	201647130	201647300
chr2	201993986	201994135
chr2	202022902	202023177
chr2	202047616	202047837
chr2	204408822	204408972
chr2	208394276	208394484
chr2	208421845	208422026
chr2	210233682	210233892
chr2	210256555	210256876
chr2	210360766	210360989
chr2	211413714	211414039
chr2	213707628	213707878
chr2	214052880	214053101
chr2	214171426	214171576
chr2	216275733	216275880
chr2	216363219	216363368
chr2	216477614	216477822
chr2	216483891	216484191
chr2	216979484	216979652
chr2	218196370	218196547
chr2	218861232	218861425
chr2	219188933	219189216
chr2	219598569	219598729
chr2	219670404	219670598
chr2	219671165	219671331
chr2	219761246	219761460
chr2	219991470	219991667
chr2	223034170	223034317
chr2	223575624	223575771
chr2	223595993	223596263
chr2	223621822	223621987
chr2	223652905	223653121
chr2	223696177	223696361
chr2	224413987	224414146
chr2	224590312	224590576
chr2	224591393	224591630
chr2	224683942	224684108
chr2	224804263	224804421
chr2	224951305	224951524
chr2	225007148	225007416
chr2	225027344	225027525
chr2	225086404	225086634
chr2	225109743	225110046
chr2	225350118	225350317
chr2	225618913	225619208
chr2	225774809	225774968
chr2	226199252	226199525
chr2	226378325	226378482
chr2	227343229	227343412
chr2	228231712	228231891
chr2	228253539	228253760
chr2	228520275	228520422
chr2	228646145	228646303
chr2	228660924	228661525
chr2	228678358	228678542
chr2	228682938	228683173
chr2	228717951	228718179
chr2	228725531	228725679
chr2	228741052	228741205
chr2	230273246	230273466
chr2	230299039	230299216
chr2	232270275	232270426
chr2	232507447	232507665
chr2	232544703	232544850
chr2	232742642	232742808
chr2	233435698	233435962
chr2	233646531	233646690
chr2	233721338	233721489
chr2	233816616	233816822
chr2	234055176	234055364
chr2	234259428	234259695
chr2	234395697	234396170
chr2	234599124	234599295
chr2	234608847	234609134
chr2	234616701	234616905
chr2	235578807	235578997
chr2	235603137	235603366
chr2	235890107	235890254
chr2	235934833	235935089
chr2	236239802	236239998
chr2	236462578	236462743
chr2	236476581	236476829
chr2	236615180	236615469
chr2	237551350	237551577
chr2	238036899	238037208
chr2	238080202	238080349
chr2	238087251	238087424
chr2	238110783	238111077
chr2	238131959	238132235
chr2	238986058	238986208
chr2	239593102	239593436
chr2	239894559	239894706
chr2	239896388	239896577
chr2	240079636	240079824
chr2	240496403	240496672
chr2	240545026	240545223
chr2	240552629	240552835
chr2	240680134	240680507
chr2	240866829	240867077
chr2	241159845	241160067
chr3	1504702	1504922
chr3	1619864	1620106
chr3	2139278	2139496
chr3	4637467	4637627
chr3	4639092	4639244
chr3	4783445	4783634
chr3	4793256	4793550
chr3	5065064	5065404
chr3	5269572	5269796
chr3	6551503	6551774
chr3	6969811	6969996
chr3	8724656	8724931
chr3	9746515	9746669
chr3	9940702	9940881
chr3	10210749	10211124
chr3	10215691	10216059
chr3	10233781	10234135
chr3	10240812	10241099
chr3	10245689	10245949
chr3	10266561	10266768
chr3	11138184	11138432
chr3	11330864	11331160
chr3	11427421	11427636
chr3	11758829	11759005
chr3	12235118	12235265
chr3	12447300	12447509
chr3	12721079	12721242
chr3	12731741	12731933
chr3	14166412	14166566
chr3	15334586	15334949
chr3	15402336	15402562
chr3	15408633	15408839
chr3	15450885	15451041
chr3	15672613	15672766
chr3	15678998	15679198
chr3	15687554	15687820
chr3	15688485	15688668
chr3	16109751	16109930
chr3	16707050	16707197
chr3	16826566	16826839
chr3	16924559	16924706
chr3	16939085	16939337
chr3	17064550	17064751
chr3	17081083	17081400
chr3	17619744	17619895
chr3	23201483	23201655
chr3	23203690	23204034
chr3	23621948	23622186
chr3	23671209	23671394
chr3	23709856	23710321
chr3	23727404	23727768
chr3	23790184	23790506
chr3	23987951	23988098
chr3	24053323	24053484
chr3	24341428	24341674
chr3	24406769	24407001
chr3	24419262	24419409
chr3	24493249	24493496
chr3	24852392	24852650
chr3	25496248	25496401
chr3	25496847	25497092
chr3	25623829	25624053
chr3	27353021	27353227
chr3	27366213	27366468
chr3	27472663	27472851
chr3	30383931	30384097
chr3	30553217	30553436
chr3	30667473	30667670
chr3	30668352	30668523
chr3	30706018	30706165
chr3	30794591	30794763
chr3	31108643	31108812
chr3	31135057	31135204
chr3	31238436	31238668
chr3	33469367	33469522
chr3	36825712	36825859
chr3	36999445	36999778
chr3	37987531	37987775
chr3	39489386	39489575
chr3	40062676	40062866
chr3	40175486	40175707
chr3	41013129	41013464
chr3	41037968	41038256
chr3	41143812	41143963
chr3	41159056	41159207
chr3	41309636	41309829
chr3	42143108	42143284
chr3	42162377	42162583
chr3	44400746	44400931
chr3	44934780	44934978
chr3	45053275	45053463
chr3	45245702	45245993
chr3	45260112	45260378
chr3	45591541	45591697
chr3	45592946	45593383
chr3	45659710	45659857
chr3	45859298	45859446
chr3	45867859	45868113
chr3	46106867	46107040
chr3	46165801	46165948
chr3	47017872	47018123
chr3	47843762	47843933
chr3	48166570	48166787
chr3	48170358	48170632
chr3	48514341	48514569
chr3	49499367	49499585
chr3	50214908	50215124
chr3	50390376	50390595
chr3	52231930	52232156
chr3	52334266	52334442
chr3	52347811	52348052
chr3	54354557	54354743
chr3	54388098	54388355
chr3	54393368	54393598
chr3	55095613	55095766
chr3	55203868	55204052
chr3	55219452	55219690
chr3	55641941	55642088
chr3	55657888	55658123
chr3	55835210	55835377
chr3	56166367	56166515
chr3	57080478	57080667
chr3	57102637	57102927
chr3	57738193	57738345
chr3	57789409	57789714
chr3	58079666	58079874
chr3	58151547	58151710
chr3	58457132	58457317
chr3	65875096	65875252
chr3	65983690	65983946
chr3	67651932	67652135
chr3	67697918	67698162
chr3	67925855	67926098
chr3	67926867	67927027
chr3	69132119	69132271
chr3	69133842	69134047
chr3	69191332	69191555
chr3	69228138	69228345
chr3	69292163	69292372
chr3	69835350	69835501
chr3	70298802	70299019
chr3	70899152	70899378
chr3	71031988	71032219
chr3	71150194	71150398
chr3	71303914	71304190
chr3	71635017	71635310
chr3	72173155	72173413
chr3	72349092	72349261
chr3	72708793	72709047
chr3	73022310	73022725
chr3	75411619	75411846
chr3	75653834	75653997
chr3	78307802	78308052
chr3	78682895	78683086
chr3	78898163	78898397
chr3	78967627	78967795
chr3	78968271	78968450
chr3	79021889	79022110
chr3	79054224	79054495
chr3	79921730	79921925
chr3	79933590	79933785
chr3	81766192	81766375
chr3	83475589	83475736
chr3	87119239	87119514
chr3	87382366	87382867
chr3	94647939	94648114
chr3	98622109	98622256
chr3	99224883	99225137
chr3	99239516	99239680
chr3	99339874	99340228
chr3	99393119	99393275
chr3	99439945	99440108
chr3	99620179	99620410
chr3	99629110	99629260
chr3	99630267	99630481
chr3	99721855	99722061
chr3	99724570	99724747
chr3	99764504	99764763
chr3	99774988	99775138
chr3	100240356	100240608
chr3	100610771	100610946
chr3	100758228	100758461
chr3	100784891	100785075
chr3	100785763	100785917
chr3	101569694	101569900
chr3	101587433	101587789
chr3	101808874	101809050
chr3	101882285	101882448
chr3	104951998	104952210
chr3	104993996	104994212
chr3	105087002	105087149
chr3	105499040	105499187
chr3	105511132	105511578
chr3	105525293	105525489
chr3	105540405	105540552
chr3	105588369	105588608
chr3	105902774	105903063
chr3	106062722	106062902
chr3	106098167	106098497
chr3	106147518	106147700
chr3	106926929	106927267
chr3	106936115	106936408
chr3	106955746	106955920
chr3	107002955	107003122
chr3	107675942	107676137
chr3	107705874	107706459
chr3	107707450	107707621
chr3	107725101	107725324
chr3	107779358	107779518
chr3	107850029	107850313
chr3	108308532	108308710
chr3	108800830	108801147
chr3	109646121	109646330
chr3	111000909	111001127
chr3	111040677	111040891
chr3	111304177	111304365
chr3	111395478	111395678
chr3	111458193	111458373
chr3	111570549	111570720
chr3	111577851	111578140
chr3	111642339	111642539
chr3	111697706	111697890
chr3	111793994	111794145
chr3	111816306	111816615
chr3	114131363	114131510
chr3	114215837	114216100
chr3	114379149	114379371
chr3	114425516	114425695
chr3	114528597	114528973
chr3	114757796	114757990
chr3	114819181	114819339
chr3	114936832	114937047
chr3	114958467	114958924
chr3	114964417	114964613
chr3	119301075	119301309
chr3	119396298	119396445
chr3	119419453	119419698
chr3	119692197	119692476
chr3	119832479	119832719
chr3	119854465	119854663
chr3	119864306	119864698
chr3	119864832	119864990
chr3	119878951	119879101
chr3	119896068	119896335
chr3	119993572	119993905
chr3	120005190	120005376
chr3	120069623	120069820
chr3	120217862	120218133
chr3	120397493	120397727
chr3	120412746	120412913
chr3	120613254	120613401
chr3	122513507	122513709
chr3	122689132	122689319
chr3	122696868	122697137
chr3	123351196	123351428
chr3	123469627	123469779
chr3	123985395	123985606
chr3	124082409	124082589
chr3	124114876	124115158
chr3	124115535	124115729
chr3	124128718	124128962
chr3	124147928	124148240
chr3	124448999	124449193
chr3	124491157	124491354
chr3	124505266	124505430
chr3	124512202	124512464
chr3	124556598	124556955
chr3	124579589	124579767
chr3	124597619	124597776
chr3	124782025	124782240
chr3	124798616	124798763
chr3	124835652	124835799
chr3	124836554	124836767
chr3	124844706	124844959
chr3	125041184	125041376
chr3	125416891	125417177
chr3	125439124	125439377
chr3	125461759	125462033
chr3	127310604	127311048
chr3	127447542	127447704
chr3	127941680	127941912
chr3	128097695	128097843
chr3	128201985	128202228
chr3	128272970	128273164
chr3	128930755	128930966
chr3	128949652	128949834
chr3	129403262	129403444
chr3	129745329	129745595
chr3	130165833	130166003
chr3	130479896	130480085
chr3	130539935	130540094
chr3	130545381	130545665
chr3	130568961	130569228
chr3	133171914	133172096
chr3	133188287	133188567
chr3	133287695	133287859
chr3	133289019	133289256
chr3	133696466	133696748
chr3	133723690	133723944
chr3	133727545	133727781
chr3	133771936	133772340
chr3	133778476	133778766
chr3	133797410	133797628
chr3	133811203	133811436
chr3	133813396	133813699
chr3	133961601	133961782
chr3	134076824	134077050
chr3	134097694	134097882
chr3	134190720	134190910
chr3	135915166	135915447
chr3	136471810	136471983
chr3	136612766	136612959
chr3	136651456	136651665
chr3	136656809	136656985
chr3	136680214	136680362
chr3	136703835	136704135
chr3	136713827	136714108
chr3	137801428	137801586
chr3	138413327	138413515
chr3	138442651	138442891
chr3	138586825	138587149
chr3	140834811	140834962
chr3	140994948	140995141
chr3	141050774	141051052
chr3	141079949	141080132
chr3	141085372	141085734
chr3	141112089	141112273
chr3	141133653	141133930
chr3	141201242	141201389
chr3	141205377	141205607
chr3	141659117	141659311
chr3	142582273	142582580
chr3	142695545	142695702
chr3	142706526	142706673
chr3	145275232	145275560
chr3	145870875	145871022
chr3	145881504	145881686
chr3	145884317	145884490
chr3	147618801	147619063
chr3	148846728	148846905
chr3	148897882	148898270
chr3	148942970	148943320
chr3	148991017	148991171
chr3	149028558	149028761
chr3	149057823	149058000
chr3	149084871	149085297
chr3	149099970	149100354
chr3	149105880	149106101
chr3	149191580	149191754
chr3	149269324	149269576
chr3	149294078	149294305
chr3	149317161	149317387
chr3	149336667	149336907
chr3	149490726	149490949
chr3	149799817	149800002
chr3	150026358	150026690
chr3	150062991	150063223
chr3	150066412	150066560
chr3	150187484	150187649
chr3	150320849	150321114
chr3	150455253	150455435
chr3	150954658	150954822
chr3	151267883	151268122
chr3	151277636	151277821
chr3	151616721	151616882
chr3	151643589	151643786
chr3	151644834	151645060
chr3	151694120	151694424
chr3	151739853	151740063
chr3	151976333	151976621
chr3	152189875	152190022
chr3	152856461	152856776
chr3	154741855	154742018
chr3	156878471	156878823
chr3	156892666	156892995
chr3	157077931	157078248
chr3	157816889	157817135
chr3	157886016	157886180
chr3	158138769	158139026
chr3	158429680	158430012
chr3	158436303	158436565
chr3	158440994	158441173
chr3	158443344	158443550
chr3	159444502	159444733
chr3	159505783	159506072
chr3	159547450	159547676
chr3	160385335	160385512
chr3	160394757	160394947
chr3	160413746	160414034
chr3	160558816	160559074
chr3	161318021	161318232
chr3	162013236	162013523
chr3	165360851	165361035
chr3	165471415	165471614
chr3	167789407	167789718
chr3	168801033	168801253
chr3	170166282	170166538
chr3	170206629	170206821
chr3	170469247	170469592
chr3	170529394	170529650
chr3	171519770	171520204
chr3	171529499	171529656
chr3	171533837	171534171
chr3	171543238	171543637
chr3	171569489	171569774
chr3	171592038	171592468
chr3	171685105	171685255
chr3	171848390	171848537
chr3	171858251	171858604
chr3	171874243	171874451
chr3	172025013	172025209
chr3	172280683	172280978
chr3	172303505	172303697
chr3	172325089	172325342
chr3	172376641	172376891
chr3	172409196	172409405
chr3	172467153	172467319
chr3	172478346	172478504
chr3	174667388	174667601
chr3	176187372	176187698
chr3	176187798	176188004
chr3	176666036	176666254
chr3	176862773	176863031
chr3	176916778	176917084
chr3	176919517	176919665
chr3	177063476	177063659
chr3	177067236	177067417
chr3	177138581	177138737
chr3	177161274	177161505
chr3	177196336	177196546
chr3	177448641	177448914
chr3	177462703	177462931
chr3	177494606	177494845
chr3	177528004	177528321
chr3	177534476	177534625
chr3	177541896	177542150
chr3	177545321	177545687
chr3	177623984	177624131
chr3	177888512	177888717
chr3	177930762	177930973
chr3	178781772	178782045
chr3	178892804	178892960
chr3	179371990	179372238
chr3	179375477	179375639
chr3	183003651	183003891
chr3	183280514	183280711
chr3	183747384	183747532
chr3	183903731	183903905
chr3	184158046	184158276
chr3	184166769	184166916
chr3	185035596	185035824
chr3	185053786	185053947
chr3	186334764	186334997
chr3	186697697	186697960
chr3	186708862	186709009
chr3	186739535	186739687
chr3	187121514	187121759
chr3	187529694	187529935
chr3	187539539	187539718
chr3	187559404	187559721
chr3	187673220	187673389
chr3	187682660	187682899
chr3	187686829	187686976
chr3	187777292	187777440
chr3	188003951	188004152
chr3	188014883	188015047
chr3	188985813	188986255
chr3	189022278	189022579
chr3	189040279	189040501
chr3	189042351	189042740
chr3	189176332	189176636
chr3	189208645	189208920
chr3	189302653	189302943
chr3	189428399	189428812
chr3	189474478	189474718
chr3	189499299	189499536
chr3	189655414	189655863
chr3	189721513	189721782
chr3	189759169	189759363
chr3	189788483	189788655
chr3	189834525	189834703
chr3	189949701	189950079
chr3	190062932	190063387
chr3	190096422	190096610
chr3	190103747	190104021
chr3	190104186	190104491
chr3	190209458	190209713
chr3	190284212	190284528
chr3	190303700	190303869
chr3	190313284	190313495
chr3	190955351	190955499
chr3	191055704	191055891
chr3	191187889	191188111
chr3	191925157	191925474
chr3	191964957	191965347
chr3	192536820	192537249
chr3	192569699	192569894
chr3	192610888	192611112
chr3	193552476	193552739
chr3	193590221	193590491
chr3	193596380	193596575
chr3	193807384	193807557
chr3	193830362	193830532
chr3	193853855	193854019
chr3	193907437	193907584
chr3	193994848	193995094
chr3	194014158	194014425
chr3	194040647	194040796
chr3	194053941	194054154
chr3	194215123	194215288
chr3	194216837	194217063
chr3	194294025	194294250
chr3	194314142	194314385
chr3	194751777	194751992
chr3	194823410	194823669
chr3	194826101	194826350
chr3	195266395	195266604
chr3	195273138	195273299
chr3	195838958	195839269
chr3	195865426	195865772
chr3	195865935	195866130
chr3	196377910	196378085
chr3	196520148	196520355
chr3	196758360	196758592
chr3	197221531	197221730
chr3	197354753	197354918
chr3	197439198	197439404
chr3	197445898	197446045
chr4	668150	668297
chr4	917915	918096
chr4	986424	986618
chr4	3011733	3011966
chr4	3748130	3748595
chr4	3895489	3895694
chr4	4132670	4132950
chr4	4163071	4163320
chr4	4169045	4169219
chr4	4862800	4862956
chr4	4969976	4970174
chr4	5040006	5040239
chr4	5359772	5359926
chr4	5367485	5367701
chr4	6717635	6717829
chr4	6749673	6749910
chr4	7212690	7212892
chr4	7219777	7220074
chr4	7268267	7268453
chr4	7293230	7293441
chr4	7844428	7844640
chr4	7846401	7846651
chr4	7940168	7940378
chr4	7962570	7962824
chr4	7967001	7967219
chr4	7975287	7975439
chr4	7979612	7980122
chr4	8738337	8738514
chr4	8947339	8947555
chr4	9456848	9457021
chr4	9481181	9481392
chr4	9511954	9512199
chr4	13641781	13642040
chr4	13893710	13893871
chr4	13909071	13909218
chr4	14113413	14113565
chr4	14585000	14585159
chr4	14703246	14703763
chr4	14728721	14728972
chr4	14833163	14833407
chr4	14857830	14858338
chr4	14890562	14890773
chr4	14918770	14918923
chr4	15059454	15059626
chr4	15399733	15399910
chr4	15692106	15692339
chr4	15709065	15709253
chr4	15895617	15895891
chr4	15923010	15923177
chr4	22971020	22971233
chr4	23038649	23038958
chr4	24107039	24107243
chr4	24176295	24176547
chr4	24212001	24212424
chr4	24220795	24221197
chr4	24262791	24263099
chr4	24322732	24323024
chr4	24430482	24430697
chr4	25162092	25162239
chr4	30838894	30839049
chr4	30841946	30842130
chr4	30868654	30868822
chr4	30950349	30950641
chr4	30952442	30952729
chr4	31196611	31196778
chr4	31285308	31285547
chr4	32023762	32023924
chr4	37649838	37650032
chr4	38076955	38077333
chr4	38668872	38669021
chr4	39044693	39045150
chr4	39046020	39046173
chr4	40365448	40365621
chr4	41066367	41066621
chr4	41122510	41122696
chr4	41178444	41178661
chr4	41361619	41361766
chr4	41396503	41396895
chr4	41408322	41408524
chr4	41412175	41412420
chr4	41446607	41446909
chr4	41477418	41477695
[truncated: 6,107 more rows]

## Sheet: E2F1-specific peaks U2OS
Chromosome	Start	End
chr1	142967569	142967772
chr3	197900677	197900898
chr6	10404506	10404635
chr6	11094251	11094439
chr6	13712038	13712172
chr6	18264704	18264833
chr6	20401978	20402153
chr6	26032345	26032483
chr6	27447414	27447543
chr6	27862214	27862375
chr7	2281772	2281979
chr7	5569454	5569632
chr7	6413928	6414150
chr7	6523742	6523919
chr7	23513865	23514018
chr7	27702526	27702694
chr7	36406823	36406969
chr7	37071548	37071684
chr7	44836030	44836199
chr7	44887643	44887806
chr7	44887936	44888152
chr7	45039354	45039483
chr7	48124541	48124682
chr7	65447152	65447296
chr7	73668638	73668833
chr7	99070366	99070531
chr7	99698398	99698571
chr7	100303510	100303659
chr7	132767010	132767143
chr7	148581827	148582016
chr7	158497366	158497578
chr7	159128487	159128636
chrX	48555412	48555584
chrX	53449057	53449248
chrX	53449556	53449699
chrX	55026704	55026873
chrX	69509822	69509987
chrX	70401805	70401934
chrX	100353009	100353138
chrX	136520405	136520548
chr8	2591168	2591324
chr8	27631846	27632129
chr8	48873388	48873549
chr8	54934910	54935051
chr8	77912889	77913071
chr8	117886952	117887144
chr8	120868064	120868246
chr8	124408878	124409168
chr8	124428797	124428947
chr8	141521895	141522188
chr8	143808442	143808685
chr8	144623552	144623703
chr8	145743142	145743356
chr9	17134863	17135058
chr9	34049448	34049664
chr9	35665105	35665342
chr9	36572778	36572960
chr9	42416028	42416158
chr9	68455497	68455626
chr9	72374874	72375025
chr9	72873798	72873966
chr9	77567802	77567952
chr9	86595601	86595751
chr9	96928847	96929011
chr9	98079603	98079759
chr9	99180594	99180817
chr9	99181055	99181188
chr9	100747040	100747201
chr9	116225896	116226027
chr9	123837073	123837202
chr9	131418893	131419062
chr9	131486562	131486727
chr9	134000724	134000894
chr9	135906300	135906451
chr9	136075466	136075629
chr10	14880211	14880359
chr10	14920586	14920718
chr10	14996142	14996330
chr10	17270384	17270585
chr10	27444233	27444362
chr10	33294679	33294813
chr10	43902649	43902778
chr10	43951152	43951311
chr10	53459613	53459807
chr10	58121000	58121243
chr10	62538010	62538293
chr10	64028352	64028545
chr10	69524192	69524359
chr10	69991304	69991437
chr10	70231411	70231613
chr10	72142347	72142548
chr10	91461322	91461451
chr10	95256196	95256384
chr10	96122755	96122909
chr10	98561290	98561551
chr10	101945676	101945818
chr10	102672613	102672773
chr10	103911745	103911959
chr10	105881836	105881991
chr10	112326983	112327211
chr10	121632362	121632519
chr10	124913563	124913692
chr10	127408087	127408242
chr10	129924655	129924811
chr11	3013585	3013773
chr11	4115951	4116154
chr11	7041607	7041736
chr11	9406105	9406235
chr11	9595024	9595226
chr11	17099342	17099520
chr11	20409006	20409135
chr11	27384677	27384811
chr11	28129687	28129911
chr11	33183130	33183341
chr11	46867817	46867994
chr11	47447971	47448169
chr11	47600217	47600363
chr11	57103307	57103444
chr11	58874072	58874329
chr11	58912159	58912372
chr11	59317949	59318148
chr11	61560276	61560467
chr11	61891432	61891610
chr11	63439002	63439150
chr11	64808370	64808591
chr11	64851424	64851611
chr11	66383823	66384000
chr11	71791486	71791730
chr11	72525389	72525542
chr11	74303564	74303746
chr11	77597517	77597746
chr11	77850703	77850832
chr11	85339486	85339674
chr11	85565952	85566081
chr11	85955995	85956231
chr11	93394652	93394872
chr11	95523027	95523156
chr11	108369161	108369337
chr11	111472750	111472879
chr11	112833768	112833911
chr11	125757286	125757521
chr11	134093814	134093962
chr11	134946373	134946515
chr12	860390	860605
chr12	1058993	1059167
chr12	2986270	2986452
chr12	4647965	4648123
chr12	6603037	6603260
chr12	6798149	6798316
chr12	6960388	6960552
chr12	7000151	7000341
chr12	7047073	7047243
chr12	9600769	9600935
chr12	10766060	10766258
chr12	12849097	12849233
chr12	12878530	12878702
chr12	21654472	21654632
chr12	31226646	31226818
chr12	42538675	42538813
chr12	46777261	46777394
chr12	49760939	49761115
chr12	50101345	50101497
chr12	50419158	50419350
chr12	54673818	54674095
chr12	56211464	56211618
chr12	56498119	56498248
chr12	57146050	57146205
chr12	57472453	57472594
chr12	62996985	62997129
chr12	65563169	65563347
chr12	72233418	72233603
chr12	107167874	107168024
chr12	110940011	110940167
chr12	112450915	112451097
chr12	123849739	123849874
chr12	131356253	131356404
chr12	133263874	133264096
chr13	21750625	21750777
chr13	31040125	31040272
chr13	33160434	33160598
chr13	34116996	34117168
chr13	34392189	34392323
chr13	37574824	37574973
chr13	42846003	42846168
chr13	50656076	50656205
chr13	113242391	113242575
chr13	114238782	114239032
chr14	19933862	19933997
chr14	20811669	20811822
chr14	45722323	45722548
chr14	50065567	50065787
chr14	50154837	50155013
chr14	50583283	50583441
chr14	51561725	51561902
chr14	53019270	53019473
chr14	55658400	55658550
chr14	57459248	57459389
chr14	58764976	58765190
chr14	64319598	64319762
chr14	64854605	64854848
chr14	66974539	66974798
chr14	69283133	69283262
chr14	74551550	74551739
chr14	75530643	75530795
chr14	93673408	93673651
chr14	105487455	105487676
chr15	32907609	32907755
chr15	40453155	40453330
chr15	41047499	41047671
chr15	41576045	41576193
chr15	41624827	41625188
chr15	42840913	42841120
chr15	43622434	43622569
chr15	44119108	44119240
chr15	44719200	44719378
chr15	49103363	49103557
chr15	56657539	56657668
chr15	64386102	64386263
chr15	64673604	64673773
chr15	66648978	66649190
chr15	68346394	68346549
chr15	68521681	68521842
chr15	69706548	69706767
chr15	75315891	75316036
chr15	75628326	75628508
chr15	75746272	75746401
chr15	76050863	76050992
chr15	77197759	77197897
chr15	89878249	89878396
chr15	91260490	91260721
chr15	91537748	91538133
chr15	99602369	99602518
chr16	1359570	1359699
chr16	2264861	2265041
chr16	2318025	2318228
chr16	2479364	2479519
chr16	3019161	3019364
chr16	20817750	20817918
chr16	28962126	28962279
chr16	29465685	29465824
chr16	29816881	29817032
chr16	30064260	30064467
chr16	31191995	31192172
chr16	32321756	32321892
chr16	58163511	58163659
chr16	58426268	58426469
chr16	67596183	67596346
chr16	74700719	74700866
chr16	75498669	75498798
chr16	75657150	75657286
chr16	81040726	81040945
chr16	81745357	81745517
chr16	85932567	85932706
chr16	87351057	87351186
chr16	87984818	87985026
chr16	88636651	88636814
chr16	88870082	88870248
chr16	89753218	89753347
chr16	90039218	90039352
chr16	90088893	90089064
chr17	1733112	1733264
chr17	5389742	5389949
chr17	7819176	7819314
chr17	8113845	8114012
chr17	17184458	17184626
chr17	21117473	21117602
chr17	26925978	26926153
chr17	33446802	33446940
chr17	34257690	34257893
chr17	36858703	36858837
chr17	40729647	40729798
chr17	40761602	40761731
chr17	43025045	43025241
chr17	47269373	47269525
chr17	56084902	56085117
chr17	57184393	57184530
chr17	57232208	57232342
chr17	59940800	59940998
chr17	60501091	60501281
chr17	61850991	61851124
chr17	66016044	66016320
chr17	73029837	73029984
chr17	73201714	73201912
chr17	73781108	73781311
chr17	74380524	74380656
chr17	74733522	74733715
chr17	76210233	76210433
chr17	79818541	79818794
chr17	79849462	79849738
chr18	10014	10377
chr18	10468	10598
chr18	657546	657715
chr18	658337	658532
chr18	2571451	2571682
chr18	5296166	5296401
chr18	6729599	6729728
chr18	12702656	12702803
chr18	19192405	19192575
chr18	47901304	47901460
chr18	67873221	67873397
chr18	71815527	71815656
chr20	2451268	2451520
chr20	5099941	5100199
chr20	17949609	17949797
chr20	26189896	26190134
chr20	30467866	30468014
chr20	32319951	32320190
chr20	35402137	35402299
chr20	36661769	36661979
chr20	37063926	37064087
chr20	37590698	37590854
chr20	42295645	42295801
chr20	44441190	44441331
chr20	48429297	48429428
chr20	61847638	61847790
chr20	62918575	62918704
chrY	10037746	10037958
chr19	797796	797967
chr19	2236711	2236878
chr19	4909918	4910063
chr19	5978261	5978429
chr19	10305252	10305421
chr19	10679807	10680062
chr19	13262700	13262839
chr19	16653239	16653368
chr19	30302802	30302937
chr19	39903127	39903269
chr19	39926618	39926776
chr19	41256552	41256700
chr19	42806640	42806819
chr19	44079715	44079864
chr19	46431061	46431224
chr19	48673475	48673693
chr19	48707249	48707448
chr19	48867431	48867598
chr19	49223918	49224063
chr19	49588412	49588558
chr19	50145111	50145240
chr19	50887499	50887659
chr19	55919397	55919583
chr22	20104814	20105089
chr22	22006331	22006469
chr22	24308992	24309162
chr22	30603061	30603199
chr22	31608199	31608334
chr22	31741955	31742092
chr22	35653358	35653495
chr22	39101563	39101713
chr22	39268266	39268402
chr22	39548602	39548746
chr22	41601120	41601249
chr22	41986061	41986193
chr22	42342704	42343200
chr22	46692644	46692848
chr22	50946553	50946772
chr21	18985215	18985376
chr21	32931775	32931958
chr21	33104508	33104713
chr21	34960937	34961077
chr21	44394666	44394830
chr21	47743693	47743869

## Sheet: E2F1-p65 specific peaks U2OS
Chromosome	Start	End
chr1	10020	10278
chr1	249240081	249240597
chr2	109815770	109816260
chr2	243152412	243152664
chr5	10023	11749
chr6	26021733	26021906
chr6	27099703	27099875
chr6	27791850	27791990
chr7	10000	10275
chr7	7679980	7680170
chr7	26240396	26240534
chr7	36429322	36429514
chr7	87505697	87505918
chr7	100472486	100472804
chr7	158387840	158387985
chrX	155259944	155260401
chr8	26435189	26435362
chr8	27695238	27695496
chr8	37962857	37963076
chr8	56987123	56987280
chr8	82754654	82754894
chr8	124084878	124085046
chr8	124169440	124169574
chr8	124408621	124408802
chr8	128748348	128748497
chr8	144751581	144751828
chr9	37592536	37592699
chr9	80850985	80851133
chr9	140222716	140222886
chr10	69644285	69644440
chr10	75006949	75007134
chr10	81107167	81107301
chr10	130262719	130262889
chr11	3675115	3675970
chr11	62609031	62609320
chr11	72853661	72853825
chr11	85376100	85376296
chr11	131212101	131212422
chr12	95383	95748
chr12	2364987	2365242
chr12	49524501	49524729
chr12	56842882	56843043
chr12	123717633	123717784
chr12	132072934	132073067
chr12	133841454	133841911
chr13	115079713	115080009
chr14	74485850	74486066
chr15	22833353	22833510
chr15	28834358	28834497
chr15	102521044	102521369
chr16	1075258	1075492
chr16	14580840	14581014
chr16	89882981	89883187
chr17	18965633	18965855
chr17	19015739	19015921
chr17	19091310	19091512
chr17	19093368	19093536
chr17	41400198	41401102
chr17	56769976	56770135
chr17	58469628	58469847
chr17	58677328	58677500
chr17	72869482	72869653
chr17	76183086	76183327
chr17	80544107	80544391
chr17	80709863	80710001
chr18	12948319	12948513
chr18	12991069	12991379
chr18	20513671	20513861
chr18	77380496	77380657
chr20	25388228	25388399
chr20	26188757	26189175
chr20	35724344	35724495
chr20	42286157	42286291
chr20	44563708	44563907
chr20	44718597	44718786
chr20	46523492	46523705
chr20	46523933	46524082
chr20	47131931	47132216
chr20	47894999	47895198
chrY	59362963	59363405
chr19	7515567	7515736
chr19	47634067	47634211
chr19	51307825	51307967
chr19	59118825	59118978
chr22	18721275	18721473
chr22	19842492	19842629
chr22	20067414	20067625
chr21	47604393	47604623
chr21	48119722	48119867

## Sheet: p65-specific peaks U2OS
Chromosome	Start	End
chr1	29201	29352
chr1	713935	714017
chr1	1510278	1510363
chr1	1550978	1551096
chr1	1677776	1677898
chr1	2509904	2509975
chr1	3388024	3388133
chr1	6295827	6296038
chr1	6662782	6662877
chr1	8086233	8086430
chr1	9352880	9353002
chr1	9599572	9599653
chr1	9747403	9747604
chr1	11968224	11968815
chr1	12079220	12079291
chr1	15744104	15744236
chr1	16482508	16482593
chr1	16533282	16533470
chr1	16939935	16940057
chr1	16971157	16971347
chr1	16992569	16992671
chr1	16992769	16993050
chr1	16993126	16993471
chr1	17066973	17067620
chr1	17067799	17067882
chr1	17222446	17223178
chr1	17231803	17232048
chr1	22556096	22556167
chr1	24104918	24104991
chr1	24127123	24127210
chr1	24151823	24151931
chr1	25573800	25573986
chr1	25594391	25594490
chr1	26232692	26232984
chr1	26946976	26947189
chr1	27189614	27189723
chr1	27191439	27191601
chr1	27248267	27248371
chr1	27320102	27320299
chr1	27326010	27326114
chr1	27339223	27339352
chr1	27481416	27481672
chr1	28240945	28241016
chr1	28832594	28832679
chr1	28908213	28908481
chr1	28975117	28975745
chr1	30447186	30447367
chr1	32801582	32801893
chr1	33430252	33430448
chr1	35658605	35658820
chr1	35734309	35734395
chr1	36615328	36615472
chr1	37940110	37940365
chr1	38325419	38325570
chr1	40042327	40042516
chr1	40626983	40627116
chr1	40974393	40974524
chr1	42800928	42801079
chr1	43148183	43148254
chr1	43637860	43637931
chr1	43941757	43941917
chr1	44116134	44116366
chr1	45241255	45241401
chr1	45265931	45266165
chr1	45452171	45452337
chr1	45769600	45769693
chr1	45987331	45987680
chr1	46016296	46016411
chr1	46049669	46049834
chr1	46216162	46216360
chr1	46269287	46269377
chr1	46598128	46598386
chr1	46663947	46664081
chr1	52029895	52030121
chr1	52363391	52363509
chr1	59249590	59249745
chr1	63833358	63833483
chr1	64935750	64935925
chr1	67519566	67519659
chr1	78744911	78744990
chr1	86049755	86050498
chr1	86072980	86073167
chr1	89357062	89357326
chr1	89458192	89458274
chr1	96828209	96828363
chr1	100315434	100315628
chr1	101087717	101087808
chr1	109289276	109289443
chr1	109584638	109584724
chr1	109642718	109642981
chr1	110091036	110091145
chr1	110435294	110435391
chr1	113278530	113278704
chr1	113498650	113498938
chr1	115259315	115259464
chr1	116915850	116915996
chr1	117909850	117909945
chr1	118148632	118148808
chr1	120189681	120189862
chr1	120612072	120612398
chr1	142618837	142618909
chr1	143743364	143743660
chr1	143913825	143913924
chr1	144339784	144340008
chr1	144519938	144520227
chr1	144908389	144908517
chr1	145208892	145209178
chr1	145382778	145382893
chr1	145826931	145827020
chr1	145969296	145969419
chr1	147400551	147400634
chr1	147511027	147511142
chr1	147930954	147931184
chr1	147931254	147931328
chr1	149223454	149224220
chr1	149577100	149577179
chr1	149804159	149804523
chr1	149805457	149805581
chr1	149811651	149811967
chr1	149812680	149812830
chr1	149813336	149813558
chr1	149814202	149814274
chr1	149823375	149823692
chr1	149824176	149824336
chr1	149824969	149825180
chr1	149831500	149831574
chr1	149831716	149831910
chr1	149832414	149832763
chr1	149858115	149858254
chr1	149858432	149858714
chr1	149858804	149859427
chr1	150551882	150552129
chr1	150737464	150737576
chr1	151512738	151512939
chr1	153756129	153756211
chr1	153963213	153963410
chr1	154934119	154934270
chr1	154934469	154934567
chr1	155232022	155232280
chr1	155881075	155881248
chr1	156084486	156084605
chr1	156252554	156252635
chr1	156391461	156391532
chr1	161147260	161147414
chr1	161413063	161413194
chr1	161417058	161417151
chr1	161424268	161424388
chr1	161424507	161424594
chr1	161439245	161439374
chr1	162531411	162531697
chr1	169075549	169075697
chr1	173836957	173837172
chr1	176176396	176176543
chr1	177052633	177052756
chr1	180499688	180499914
chr1	181057812	181058034
chr1	182573391	182573502
chr1	182758884	182759001
chr1	183150037	183150140
chr1	192778157	192778271
chr1	200638809	200638880
chr1	201420163	201420306
chr1	202976283	202976454
chr1	203274623	203274839
chr1	204140860	204141113
chr1	210439141	210439212
chr1	210827247	210827366
chr1	211432422	211432611
chr1	212782121	212782262
chr1	212965193	212965283
chr1	221613387	221613618
chr1	232980616	232980814
chr1	235324463	235324581
chr1	243265001	243265122
chr2	3184861	3184934
chr2	8822234	8822354
chr2	9770917	9771110
chr2	10588347	10588515
chr2	10633855	10633999
chr2	10830031	10830139
chr2	19738224	19738332
chr2	20101511	20101582
chr2	20646748	20647010
chr2	23608038	23608172
chr2	27273556	27273639
chr2	27434832	27434999
chr2	28022113	28022305
chr2	30454330	30454579
chr2	32581922	32581993
chr2	33141320	33141657
chr2	36582895	36583001
chr2	37898696	37898767
chr2	38829973	38830053
chr2	38978285	38978630
chr2	41937342	41937482
chr2	42329483	42329676
chr2	42396515	42396586
chr2	43037371	43037706
chr2	43269110	43269352
chr2	43453601	43453758
chr2	43823072	43823191
chr2	43823344	43823442
chr2	46844037	46844119
chr2	47403479	47403776
chr2	54198003	54198089
chr2	54198258	54198348
chr2	54857153	54857366
chr2	55646822	55647017
chr2	61108518	61108731
chr2	62115738	62115814
chr2	64067822	64067988
chr2	64751450	64751579
chr2	64880976	64881061
chr2	64881190	64881494
chr2	65058565	65058714
chr2	68385045	68385116
chr2	68694621	68694803
chr2	69969018	69969239
chr2	70417742	70417932
chr2	71295403	71295740
chr2	73441392	73441463
chr2	73461447	73461569
chr2	74425710	74425922
chr2	74699682	74699851
chr2	81885552	81885635
chr2	85132721	85132960
chr2	85555158	85555281
chr2	85766174	85766441
chr2	85773606	85773691
chr2	87623759	87623947
chr2	87642006	87642089
chr2	87644420	87644531
chr2	87656130	87656207
chr2	88355124	88355240
chr2	91845007	91845155
chr2	95612933	95613081
chr2	95613296	95613529
chr2	96100332	96100496
chr2	96811035	96811246
chr2	96874369	96874576
chr2	97303940	97304038
chr2	97426640	97426828
chr2	98280296	98280415
chr2	99225110	99225193
chr2	99771540	99771642
chr2	99797383	99797723
chr2	101618754	101618825
chr2	101868993	101869064
chr2	101869362	101869456
chr2	103353361	103353458
chr2	106020741	106020816
chr2	106810646	106810781
chr2	109150888	109151017
chr2	109335858	109335953
chr2	110371947	110372096
chr2	113032911	113032982
chr2	113033104	113033236
chr2	113403487	113403698
chr2	113998581	113998697
chr2	114041391	114041678
chr2	114361453	114361539
chr2	128051754	128051858
chr2	128145634	128145767
chr2	128459103	128459174
chr2	128615596	128615678
chr2	129076398	129076482
chr2	131850829	131851102
chr2	135875037	135875206
chr2	139259123	139259260
chr2	139402496	139402567
chr2	145764716	145764856
chr2	149402300	149402371
chr2	151344039	151344257
chr2	152684804	152684887
chr2	162016952	162017025
chr2	172960349	172960424
chr2	174829545	174829638
chr2	182140516	182140587
chr2	183580890	183581110
chr2	190526214	190526298
chr2	191513421	191513852
chr2	191583666	191583762
chr2	191745492	191745709
chr2	191885145	191885216
chr2	192542848	192542997
chr2	192543456	192543658
chr2	203130463	203130585
chr2	204548787	204548925
chr2	208394230	208394382
chr2	208490072	208490163
chr2	216300690	216300792
chr2	219761311	219761426
chr2	228683322	228683402
chr2	232329090	232329231
chr2	232573213	232573337
chr2	234263181	234263262
chr2	234396012	234396128
chr2	235578887	235578968
chr2	240323422	240323522
chr2	242838674	242838812
chr3	4534994	4535129
chr3	5020615	5020695
chr3	5068318	5068481
chr3	8724750	8724821
chr3	9439017	9439285
chr3	9690919	9691180
chr3	10157098	10157227
chr3	10233838	10234052
chr3	12598607	12598749
chr3	15106707	15106798
chr3	15687695	15687790
chr3	17081187	17081300
chr3	23201544	23201684
chr3	23709958	23710123
chr3	31573596	31573733
chr3	39194964	39195183
chr3	41013144	41013309
chr3	41200562	41200719
chr3	41240892	41241111
chr3	43732425	43732553
chr3	44519091	44519179
chr3	45245727	45245843
chr3	45593049	45593126
chr3	48130868	48130939
chr3	48488223	48488301
chr3	49058818	49058971
chr3	49066686	49066832
chr3	49395582	49395887
chr3	49449512	49449683
chr3	49977591	49977663
chr3	50273673	50273775
chr3	50329686	50329786
chr3	50365558	50365650
chr3	51422756	51422865
chr3	51428686	51428796
chr3	52232080	52232291
chr3	52570612	52570778
chr3	53289936	53290024
chr3	53916040	53916118
chr3	56836052	56836123
chr3	57582958	57583060
chr3	57678614	57678754
chr3	57994139	57994225
chr3	70048861	70048950
chr3	79068508	79068630
chr3	79416324	79416535
chr3	100053634	100053739
chr3	101568341	101568553
chr3	113464933	113465075
chr3	122785912	122786056
chr3	125094216	125094333
chr3	127391563	127391634
chr3	128902926	128903011
chr3	128997654	128997734
chr3	129034956	129035183
chr3	129829637	129829708
chr3	150481362	150481472
chr3	156878548	156878654
chr3	157154442	157154602
chr3	177077770	177077848
chr3	178789643	178789734
chr3	179280895	179280968
chr3	184053725	184053802
chr3	185655672	185655780
chr3	186284951	186285102
chr3	186501293	186501502
chr3	186508007	186508548
chr3	189042605	189042731
chr3	189949736	189949993
chr3	190063163	190063234
chr3	193853854	193854084
chr3	194406633	194406711
chr3	195384703	195384778
chr3	195681264	195681434
chr3	195717111	195717372
chr3	195808866	195808994
chr3	197381759	197381840
chr3	197895815	197895896
chr3	197900267	197900357
chr4	3534035	3534106
chr4	3956903	3957020
chr4	4861336	4861550
chr4	5760648	5760788
chr4	7865693	7865777
chr4	8271466	8271605
chr4	10118619	10118827
chr4	30759087	30759193
chr4	33710954	33711172
chr4	39528955	39529095
chr4	53578690	53578798
chr4	57976464	57976553
chr4	73724168	73724283
chr4	73935353	73935578
chr4	74610055	74610128
chr4	76649825	76649918
chr4	77870830	77871031
chr4	84772514	84772641
chr4	87927872	87928092
chr4	89444810	89444881
chr4	100871231	100871468
chr4	103360498	103360653
chr4	103422318	103422509
chr4	103748625	103748699
chr4	104119448	104119537
chr4	109571781	109571886
chr4	111455328	111455476
chr4	119199926	119200042
chr4	146540332	146540478
chr4	162857877	162858226
chr4	167501171	167501758
chr4	167944733	167944945
chr4	185570503	185570576
chr4	186064411	186064536
chr4	189368548	189368619
chr4	190942829	190942917
chr4	190943194	190943421
chr4	190943561	190943743
chr5	271814	271930
chr5	1328188	1328269
chr5	1345048	1345138
chr5	1634079	1634166
chr5	5026300	5026387
chr5	7869299	7869403
chr5	10353571	10353675
chr5	10564161	10564252
chr5	10885221	10885332
chr5	14036138	14036316
chr5	14347186	14347411
chr5	18746553	18746632
chr5	21459623	21459694
chr5	34008051	34008126
chr5	35857982	35858110
chr5	36876659	36876738
chr5	41904418	41904490
chr5	43484059	43484138
chr5	43557010	43557107
chr5	53606454	53606691
chr5	55290596	55290836
chr5	57755795	57755905
chr5	60628077	60628191
chr5	68389854	68389962
chr5	69345497	69345568
chr5	70220889	70220994
chr5	70883199	70883274
chr5	73936424	73936597
chr5	76127057	76127215
chr5	78810269	78810384
chr5	86563454	86563539
chr5	115264651	115264758
chr5	115265985	115266158
chr5	122847628	122847717
chr5	125930798	125930913
chr5	130599728	130599806
chr5	131430399	131430588
chr5	131826271	131826491
chr5	132202355	132202450
chr5	133512540	133512645
chr5	134734842	134734988
chr5	137673906	137674166
chr5	137801126	137801340
chr5	138032423	138032497
chr5	138533832	138533917
chr5	139726047	139726187
chr5	146587560	146587649
chr5	149696863	149697025
chr5	150460499	150460735
chr5	153570373	153570444
chr5	159408845	159409009
chr5	170814819	170814950
chr5	172198024	172198255
chr5	172329927	172330090
chr5	174805529	174805671
chr5	176924455	176924568
chr5	177019220	177019291
chr5	177240003	177240118
chr5	177631426	177631699
chr5	178012553	178012739
chr5	178157557	178157628
chr5	179050452	179050755
chr5	179246054	179246173
chr5	179498979	179499095
chr5	179686600	179686673
chr5	180229679	180229791
chr5	180708655	180708849
chr6	3157668	3157785
chr6	10355616	10355942
chr6	12592973	12593161
chr6	13328684	13328755
chr6	14117843	14118127
chr6	14272385	14272610
chr6	16129259	16129506
chr6	16685542	16685707
chr6	19837517	19837725
chr6	24720961	24721119
chr6	26020656	26020881
chr6	26021311	26021516
chr6	26026696	26026869
chr6	26026949	26027172
chr6	26027238	26027545
chr6	26032125	26032325
chr6	26055153	26055956
chr6	26056511	26056714
chr6	26104160	26104428
chr6	26123161	26123613
chr6	26124005	26124108
chr6	26157448	26158189
chr6	26158349	26158572
chr6	26199425	26199518
chr6	26204821	26205012
chr6	26205751	26205855
chr6	26285031	26285167
chr6	26285378	26285770
chr6	26388795	26388872
chr6	27100842	27100986
chr6	27101519	27101780
chr6	27113701	27113833
chr6	27114495	27114651
chr6	27114842	27115070
chr6	27792213	27792785
chr6	27799098	27799423
chr6	30710263	30710466
chr6	30710562	30710735
chr6	34191849	34191973
chr6	34203275	34203715
chr6	34393743	34393820
chr6	35436136	35436322
chr6	35656574	35656660
chr6	35995478	35995689
chr6	36515130	36515212
chr6	36562042	36562314
chr6	36646509	36646580
chr6	37401014	37401085
chr6	39197148	39197257
chr6	41755418	41755530
chr6	42018308	42018394
chr6	42713728	42713816
chr6	42847245	42847317
chr6	42858291	42858520
chr6	42981579	42981668
chr6	43027066	43027153
chr6	43149871	43150043
chr6	43484795	43484888
chr6	43543936	43544035
chr6	43603587	43603707
chr6	44094999	44095241
chr6	44214740	44215046
chr6	44225038	44225225
chr6	44231264	44231347
chr6	44233188	44233295
chr6	45413681	45413759
chr6	47445558	47445629
chr6	53409797	53409970
chr6	55733898	55733977
chr6	71122803	71122939
chr6	74230624	74230781
chr6	74290359	74290550
chr6	86388310	86388475
chr6	89791419	89791647
chr6	108881836	108881951
chr6	111196000	111196124
chr6	131384385	131384489
chr6	132272363	132272577
chr6	133135634	133135891
chr6	134495824	134496059
chr6	138188252	138188417
chr6	139695635	139695845
chr6	143206592	143206715
chr6	150039300	150039415
chr6	157008426	157008508
chr6	157342499	157342611
chr6	159239136	159239306
chr6	160114140	160114276
chr6	160122751	160122883
chr6	160389817	160389990
chr6	160390084	160390166
chr6	168569278	168569708
chr6	168962940	168963024
chr6	170709158	170709333
chr7	20309	20453
chr7	691880	692025
chr7	916091	916165
chr7	1200053	1200168
chr7	1498953	1499113
chr7	1609547	1609618
chr7	2001395	2001886
chr7	2272404	2272601
chr7	2393528	2393694
chr7	2559378	2559555
chr7	2595026	2595142
chr7	2913792	2914232
chr7	4681901	4681992
chr7	5229720	5229831
chr7	5570002	5570263
chr7	5632361	5632648
chr7	6048893	6048988
chr7	6098666	6098899
chr7	6144083	6144286
chr7	6414183	6414295
chr7	6617065	6617223
chr7	6629577	6629825
chr7	6676814	6676951
chr7	7606666	7606780
chr7	11013487	11013577
chr7	21467095	21467197
chr7	22612597	22612687
chr7	23338971	23339066
chr7	25164670	25165045
chr7	28445408	28445608
chr7	28448709	28448801
chr7	30634502	30634579
chr7	41067043	41067323
chr7	41068829	41068935
chr7	41147866	41147994
chr7	43622576	43622831
chr7	44646247	44646353
chr7	44836252	44836460
chr7	46185092	46185219
chr7	47644583	47644717
chr7	47826192	47826319
chr7	47826425	47826591
chr7	55035194	55035268
chr7	55063788	55063968
chr7	55132820	55133078
chr7	55200659	55200735
chr7	55433689	55433777
chr7	56019526	56019621
chr7	56131880	56132059
chr7	66057248	66057343
chr7	66093503	66093677
chr7	72395628	72395785
chr7	72992816	72992900
chr7	73097863	73097981
chr7	73309259	73309349
chr7	73748389	73748608
chr7	75071849	75071982
chr7	75544333	75544629
chr7	75931965	75932108
chr7	80571796	80571867
chr7	81321942	81322067
chr7	84041670	84041793
chr7	86849751	86849866
chr7	87849270	87849461
chr7	91509959	91510030
chr7	92219506	92219688
chr7	92271292	92271394
chr7	92533745	92533816
chr7	92673108	92673297
chr7	96747007	96747113
chr7	97910914	97911085
chr7	98923314	98923406
chr7	98972345	98972477
chr7	99036654	99036745
chr7	99063723	99063794
chr7	99214588	99214688
chr7	99686444	99686579
chr7	99933737	99933921
chr7	100026330	100026606
chr7	100027017	100027149
chr7	100183586	100183830
chr7	100770377	100770506
chr7	100965149	100965231
chr7	101929843	101929967
chr7	102036861	102037031
chr7	102105472	102105562
chr7	102212878	102213020
chr7	102312040	102312124
chr7	102516360	102516529
chr7	102715628	102715724
chr7	103848313	103848454
chr7	104624346	104624519
chr7	104652962	104653191
chr7	104653393	104653472
chr7	104653951	104654038
chr7	105162495	105162732
chr7	112090464	112090632
chr7	128470367	128470581
chr7	138055828	138056031
chr7	141251217	141251290
chr7	157944070	157944187
chr7	158622314	158622436
chrX	12993213	12993326
chrX	41193379	41193655
chrX	53111535	53111700
chrX	57021854	57021969
chrX	68048566	68048692
chrX	71496952	71497099
chrX	118342523	118342690
chrX	118342784	118342941
chrX	118620889	118620980
chrX	135962780	135962915
chrX	152953290	152953507
chrX	153599463	153599666
chrX	153626733	153626852
chrX	153686610	153686766
chrX	155249562	155249669
chr8	6506473	6506630
chr8	17941938	17942009
chr8	20054926	20055005
chr8	22102314	22102572
chr8	22224736	22224840
chr8	22932278	22932355
chr8	27472047	27472302
chr8	27630049	27630164
chr8	28559090	28559168
chr8	29661903	29662040
chr8	29848620	29848748
chr8	29940446	29940553
chr8	29952814	29952907
chr8	37553296	37553403
chr8	38326024	38326175
chr8	38644416	38644585
chr8	38644673	38644843
chr8	41435662	41435784
chr8	48872605	48872692
chr8	57124250	57124482
chr8	59108684	59108765
chr8	59465820	59465935
chr8	67837706	67837786
chr8	71581439	71581511
chr8	82192748	82192935
chr8	101734139	101734397
chr8	103801250	103801392
chr8	103818714	103818910
chr8	103819098	103819244
chr8	110346635	110346761
chr8	117899683	117899768
chr8	119124073	119124426
chr8	120844990	120845067
chr8	124540527	124540751
chr8	125551450	125551521
chr8	126525420	126525592
chr8	128310006	128310093
chr8	128754679	128754767
chr8	129188901	129189369
chr8	129195587	129195672
chr8	130951920	130952042
chr8	132916367	132916446
chr8	133787561	133787761
chr8	134309333	134309601
chr8	134545328	134545506
chr8	136469634	136469814
chr8	141167157	141167235
chr8	142502626	142502700
chr8	142503123	142503230
chr8	143695643	143695885
chr8	144329123	144329274
chr8	144349672	144349746
chr8	144361040	144361173
chr8	144373359	144373569
chr8	144512712	144512861
chr8	144623816	144623894
chr8	144654439	144654550
chr8	144679424	144679598
chr8	144692047	144692136
chr8	144699548	144699719
chr8	144718029	144718120
chr8	144897750	144898130
chr8	144911405	144911575
chr8	144911668	144911785
chr8	145014494	145014612
chr8	145047552	145047766
chr8	145064243	145064395
chr8	145437646	145437744
chr8	145515297	145515400
chr8	145550317	145550670
chr8	145582024	145582160
chr8	145582266	145582388
chr8	145597697	145597902
chr8	145634581	145634663
chr8	145653762	145654022
chr8	145669685	145669817
chr8	145670011	145670168
chr8	145735067	145735418
chr8	145747862	145747949
chr8	145754551	145754633
chr8	146012513	146013038
chr8	146017677	146017809
chr8	146024426	146024585
chr8	146127127	146127212
chr8	146228168	146228271
chr9	178966	179044
chr9	33025219	33025375
chr9	33473794	33473896
chr9	33506672	33506802
chr9	34048770	34048967
chr9	35689769	35689962
chr9	37486035	37486145
chr9	38069089	38069229
chr9	38227261	38227445
chr9	66458417	66458513
chr9	68455701	68455811
chr9	68726156	68726251
chr9	70490044	70490149
chr9	72636213	72636284
chr9	74383290	74383492
chr9	74979950	74980149
chr9	91926062	91926226
chr9	91933201	91933624
chr9	98637941	98638051
chr9	108006601	108006672
chr9	114393621	114393835
chr9	114792358	114792561
chr9	114804207	114804371
chr9	117655897	117656157
chr9	123555810	123555892
chr9	124132478	124132549
chr9	128003514	128003674
chr9	130213554	130213722
chr9	131314765	131315113
chr9	131549546	131549645
chr9	131591969	131592050
chr9	131710001	131710072
chr9	131940360	131940637
chr9	132565466	132565568
chr9	132597490	132597567
chr9	136202949	136203094
chr9	136242854	136242952
chr9	139258094	139258186
chr9	139294533	139294624
chr9	139622462	139622804
chr9	139780603	139780701
chr9	140135677	140135953
chr9	140610738	140610847
chr10	6244910	6244996
chr10	13141986	13142129
chr10	17271284	17271380
chr10	17280431	17280581
chr10	17280683	17280799
chr10	21814813	21815077
chr10	21822796	21822961
chr10	22725710	22725894
chr10	24672753	24672960
chr10	28821481	28821746
chr10	28966418	28966570
chr10	29947912	29948046
chr10	29948131	29948213
chr10	32345205	32345318
chr10	38146707	38146791
chr10	42970951	42971214
chr10	43278256	43278358
chr10	45474061	45474286
chr10	49197232	49197303
chr10	54078048	54078162
chr10	60094766	60094945
chr10	60145139	60145246
chr10	61666243	61666314
chr10	70091702	70091916
chr10	71930154	71930272
chr10	71930478	71930566
chr10	71993009	71993123
chr10	73137085	73137208
chr10	73610861	73611036
chr10	73975841	73976021
chr10	74856447	74856645
chr10	75490199	75490283
chr10	75571464	75571588
chr10	81091588	81091798
chr10	93392716	93392850
chr10	95653744	95653857
chr10	99642415	99642554
chr10	101491771	101491856
chr10	101989413	101989538
chr10	103124589	103124715
chr10	103912105	103912219
chr10	104005275	104005380
chr10	104154028	104154348
chr10	104387569	104387781
chr10	109045348	109045420
chr10	112296051	112296122
chr10	119941165	119941245
chr10	120863656	120863733
chr10	126107313	126107495
chr10	134177909	134177982
chr10	134925292	134925372
chr10	135186824	135186895
chr10	135491010	135491099
chr11	642737	642821
chr11	2950506	2950667
chr11	3818662	3818733
chr11	6411414	6411717
chr11	8710373	8710782
chr11	9482595	9482786
chr11	10830346	10830499
chr11	10830702	10830841
chr11	13010991	13011108
chr11	13484881	13485059
chr11	18416072	18416236
chr11	18548291	18548398
chr11	34255665	34255747
chr11	35160694	35160797
chr11	35639886	35640034
chr11	40350914	40351056
chr11	40466946	40467314
chr11	47663990	47664193
chr11	59327883	59327954
chr11	60609517	60609588
chr11	61129228	61129400
chr11	61734906	61735136
chr11	62413907	62414119
chr11	62420629	62420756
chr11	62432702	62432998
chr11	62572757	62573025
chr11	62623250	62623384
chr11	62648404	62648478
chr11	63580929	63581060
chr11	63953009	63953151
chr11	64645943	64646170
chr11	65190243	65190406
chr11	65266416	65266706
chr11	65420201	65420288
chr11	65420366	65420437
chr11	65625541	65625644
chr11	65658009	65659181
chr11	66056519	66056611
chr11	66384091	66384227
chr11	66610765	66610999
chr11	67351230	67351391
chr11	67981201	67981272
chr11	67981352	67981451
chr11	69064840	69065002
chr11	69455890	69455963
chr11	69490282	69490363
chr11	69795650	69795726
chr11	72524949	72525243
chr11	73087407	73087586
chr11	75110535	75110667
chr11	75946893	75946994
chr11	76155610	76155684
chr11	76571981	76572089
chr11	77790792	77790915
chr11	82997001	82997145
chr11	85955862	85955957
chr11	93474532	93474613
chr11	100612770	100612841
chr11	102188032	102188148
chr11	108535818	108535917
chr11	114165722	114165802
chr11	118307028	118307111
chr11	118965976	118966211
chr11	124492625	124492736
chr11	129939736	129939890
chr11	131935044	131935153
chr11	134721702	134721947
chr12	74323	74532
chr12	861813	861895
chr12	1058706	1058826
chr12	1099921	1100051
chr12	2921867	2922019
chr12	2999724	2999795
chr12	4430373	4430510
chr12	6579624	6579877
chr12	6643669	6643829
chr12	6677374	6677532
chr12	6716342	6716579
chr12	6862245	6862324
chr12	6875513	6875670
chr12	6976620	6976911
chr12	7053005	7053407
chr12	8088612	8088821
chr12	9102087	9102317
chr12	10875839	10875981
chr12	11323793	11323888
chr12	12419855	12419965
chr12	12420250	12420437
chr12	13153399	13153503
chr12	13349720	13349800
chr12	25538984	25539135
chr12	25539274	25539389
chr12	27091398	27091518
chr12	32832244	32832330
chr12	46766449	46766539
chr12	47489746	47489894
chr12	49075908	49076013
chr12	49259558	49259653
chr12	49412442	49412532
chr12	49454567	49454658
chr12	49525007	49525193
chr12	49658822	49659023
chr12	50135341	50135482
chr12	51477183	51477485
chr12	53342853	53342955
chr12	53815311	53815406
chr12	56435906	56436017
chr12	56511691	56512220
chr12	57914176	57914326
chr12	66050763	66050997
chr12	69979300	69979384
chr12	86303561	86303635
chr12	92539435	92539710
chr12	93771647	93771735
chr12	98987472	98987554
chr12	110151693	110151767
chr12	113659295	113659381
chr12	113772797	113772924
chr12	117175781	117175876
chr12	120638737	120638978
chr12	120729164	120729663
chr12	120907444	120907542
chr12	120933918	120934036
chr12	121837930	121838013
chr12	122516711	122516822
chr12	123237269	123237442
chr12	125399004	125399288
chr12	125424460	125424561
chr12	127257076	127257151
chr12	132413797	132413890
chr12	133287233	133287321
chr13	21714656	21714772
chr13	26626027	26626118
chr13	30716747	30716852
chr13	31735973	31736078
chr13	46948602	46948675
chr13	48611899	48611978
chr13	52027000	52027228
chr13	94962795	94963008
chr13	103425992	103426144
chr13	111367522	111367755
chr13	113951333	113951626
chr13	114527175	114527278
chr13	114600274	114600457
chr13	115046987	115047070
chr14	19505797	19505945
chr14	19650045	19650180
chr14	19925196	19925350
chr14	20067448	20067684
chr14	20937561	20937802
chr14	21458155	21458226
chr14	23790697	23790847
chr14	24105635	24105737
chr14	24615690	24615770
chr14	24657829	24657928
chr14	24682433	24682581
chr14	27067411	27067519
chr14	31889664	31889756
chr14	34116884	34116976
chr14	34931308	34931483
chr14	35015895	35016786
chr14	35024722	35025609
chr14	35873011	35873320
chr14	35873814	35873949
chr14	45553263	45553382
chr14	45603348	45603511
chr14	50053053	50053152
chr14	50101122	50101283
chr14	50319411	50319521
chr14	50779343	50779419
chr14	51862968	51863129
chr14	52006429	52006725
chr14	53418153	53418254
chr14	53620054	53620161
chr14	54955529	54955689
chr14	55032893	55032964
chr14	55369460	55369570
chr14	55493669	55493740
chr14	57046510	57046615
chr14	58706634	58706740
chr14	61645493	61645627
chr14	62028740	62028902
chr14	62222021	62222240
chr14	65174864	65175104
chr14	67827049	67827120
chr14	67999839	67999961
chr14	69259621	69259834
chr14	70233838	70234057
chr14	71787173	71787288
chr14	73110141	73110307
chr14	73525233	73525360
chr14	73957744	73957909
chr14	74227091	74227165
chr14	75230034	75230160
chr14	75745460	75745772
chr14	76618305	76618399
chr14	77227798	77227912
chr14	81685853	81685957
chr14	81687017	81687230
chr14	90863159	90863553
chr14	93214862	93214942
chr14	94425790	94425919
chr14	94812361	94812922
chr14	96735384	96735604
chr14	100394433	100394524
chr14	102553232	102553422
chr14	103243669	103243957
chr14	107161692	107161777
chr15	23378118	23378196
chr15	34502104	34502259
chr15	34880518	34880712
chr15	35280366	35280456
chr15	38544502	38544616
chr15	39873285	39873476
chr15	41694580	41694668
chr15	44580796	44580890
chr15	45003605	45003832
chr15	50979017	50979111
chr15	51057651	51057978
chr15	56332847	56333015
chr15	59225605	59225829
chr15	60120675	60120751
chr15	60690092	60690187
chr15	60771098	60771309
chr15	62682557	62682646
chr15	63189415	63189486
chr15	63340527	63341013
chr15	63400249	63400665
chr15	64680032	64680107
chr15	65118053	65118155
chr15	65134077	65134217
chr15	65321860	65321984
chr15	65426110	65426212
chr15	65597029	65597658
chr15	66161407	66161799
chr15	66789912	66790164
chr15	66797100	66797198
chr15	67175803	67175932
chr15	67341927	67342042
chr15	67834899	67834975
chr15	69745112	69745281
chr15	72490135	72490311
chr15	72523431	72523530
chr15	73076011	73076153
chr15	75494249	75494370
chr15	75660507	75660583
chr15	76603691	76603789
chr15	77991980	77992051
chr15	78730225	78730317
chr15	79973192	79973338
chr15	80189255	80189331
chr15	83735913	83735984
chr15	88295923	88296076
chr15	89645230	89645370
chr15	89877875	89878165
chr15	96817038	96817163
chr15	102120046	102120206
chr15	102192433	102192533
chr15	102501731	102501930
chr16	60899	60970
chr16	69740	69893
chr16	188745	188828
chr16	284821	284925
chr16	964596	964684
chr16	1002800	1002950
chr16	1003877	1004056
chr16	1742119	1742200
chr16	2011013	2011534
chr16	2014726	2014883
chr16	2205264	2205380
chr16	2301509	2301603
chr16	2563949	2564078
chr16	2570332	2570405
chr16	2732552	2732630
chr16	2955246	2955417
chr16	3013426	3013519
chr16	3070976	3071083
chr16	3073502	3074371
chr16	3115254	3115377
chr16	3120877	3120955
chr16	3767430	3767536
chr16	3930844	3930994
chr16	4421880	4421989
chr16	4475847	4475918
chr16	4674841	4674912
chr16	9185521	9185661
chr16	11349840	11350143
chr16	13401171	13401432
chr16	18812671	18812869
chr16	21531664	21531778
chr16	28565396	28565500
chr16	28833991	28834100
chr16	29624906	29625072
chr16	29937610	29937681
chr16	30645853	30645938
chr16	31191373	31191620
chr16	31276809	31276944
chr16	31724618	31724777
chr16	34173918	34173989
chr16	50775844	50776001
chr16	51655699	51655977
chr16	56643469	56644411
chr16	56659657	56659908
chr16	56716353	56716464
chr16	56965999	56966131
chr16	57481150	57481256
chr16	57496572	57496713
chr16	57570021	57570245
chr16	57927907	57928170
chr16	67063040	67063152
chr16	67906894	67907081
chr16	69166357	69166592
chr16	69563690	69563852
chr16	70285749	70285834
chr16	71879727	71879953
chr16	74401948	74402042
chr16	75279126	75279307
chr16	75498407	75498551
chr16	75657056	75657148
chr16	83986836	83986945
chr16	84651568	84651655
chr16	87902860	87903183
chr16	87985037	87985145
chr16	88276293	88276507
chr16	88600710	88600782
chr16	88772737	88772877
chr16	88851424	88851655
chr16	89627104	89627179
chr16	89989732	89989950
chr16	90061752	90061837
chr16	90183554	90183720
chr17	165260	165357
chr17	5185375	5185558
chr17	7137656	7137947
chr17	7253556	7253676
chr17	7387606	7388036
chr17	7476046	7476326
chr17	7482773	7483051
chr17	7590705	7590913
chr17	8076362	8076780
chr17	8130409	8130488
chr17	8279916	8280169
chr17	9292477	9292653
chr17	16284423	16284558
chr17	18966796	18967395
chr17	20771393	20771607
chr17	20771857	20772004
chr17	21191228	21191410
chr17	21516192	21516333
chr17	21904125	21904198
chr17	25621129	25621240
chr17	27038139	27038233
chr17	27052308	27052729
chr17	27071000	27071119
chr17	27621037	27621109
chr17	29298102	29298179
chr17	29876877	29877056
chr17	34136526	34136597
chr17	34957968	34958054
chr17	34958134	34958221
chr17	37026272	37026408
chr17	37617557	37617728
chr17	37910852	37910929
chr17	39113237	39113330
chr17	39214886	39215006
chr17	39845126	39845232
chr17	39890794	39890888
chr17	40575151	40575325
chr17	41393298	41393746
chr17	41438060	41438670
chr17	41444989	41445406
chr17	43225737	43226113
chr17	45000553	45000629
chr17	45908818	45908948
chr17	46126166	46126268
chr17	46985791	46985866
chr17	47269817	47269940
chr17	48943503	48943779
chr17	53045967	53046099
chr17	54991480	54991701
chr17	56160703	56160890
chr17	56429701	56429903
chr17	56708700	56709181
chr17	57784683	57784754
chr17	57915271	57915404
chr17	57920473	57921421
chr17	57970524	57970629
chr17	58603557	58603760
chr17	60005183	60005323
chr17	60555805	60555916
chr17	61699148	61699303
chr17	61776722	61776898
chr17	62207415	62207541
chr17	62223287	62223494
chr17	62224165	62224272
chr17	62224350	62224650
chr17	62224841	62224963
chr17	62493093	62493405
chr17	62502216	62502442
chr17	62658308	62658379
chr17	62971879	62971989
chr17	65821644	65821717
chr17	66031866	66031962
chr17	67323514	67323585
chr17	70117187	70117337
chr17	70588787	70589019
chr17	72108872	72109074
chr17	72510133	72510423
chr17	72510543	72510796
chr17	72510963	72511208
chr17	72744747	72744918
chr17	72772320	72772440
chr17	73150398	73150752
chr17	73257538	73257609
chr17	73512635	73512726
chr17	73775684	73775930
chr17	73873379	73873518
chr17	73900906	73901043
chr17	73936928	73937136
chr17	73975710	73975797
chr17	74733260	74733476
chr17	75136826	75137205
chr17	75230051	75230232
chr17	75954302	75954596
chr17	76356045	76356145
chr17	76921393	76921500
chr17	77751638	77751725
chr17	77813126	77813213
chr17	78075102	78075179
chr17	78075397	78075494
chr17	78120686	78120962
chr17	78234212	78234294
chr17	79008948	79009038
chr17	79397067	79397277
chr17	79479729	79479814
chr17	79961818	79961895
chr17	80055927	80056196
chr17	80171467	80171589
chr17	80416293	80416371
chr17	80455141	80455271
chr17	81037416	81037628
chr18	2655370	2655615
chr18	3261807	3261879
chr18	3624022	3624184
chr18	4510863	4510968
chr18	8946241	8946323
chr18	9073806	9073985
chr18	9475072	9475249
chr18	12233557	12233732
chr18	12308113	12308370
chr18	12376999	12377195
chr18	12407956	12408043
chr18	12776038	12776164
chr18	12883668	12883747
chr18	12883825	12884354
chr18	12947992	12948228
chr18	12991381	12991548
chr18	19180540	19180620
chr18	19284642	19284728
chr18	20047934	20048111
chr18	36520834	36521037
chr18	47013504	47013837
chr18	57567109	57567358
chr18	71314049	71314183
chr18	71871947	71872029
chr18	75705488	75705686
chr18	76253408	76253510
chr18	76253589	76253907
chr18	76775146	76775217
chr18	76960703	76960775
chr18	77444954	77445025
chr20	633744	633841
chr20	814350	814463
chr20	2633254	2633396
chr20	3026722	3026796
chr20	3451481	3451583
chr20	3451671	3451749
chr20	4129496	4129632
chr20	5100518	5100622
chr20	5986734	5986805
chr20	13211913	13212054
chr20	21283804	21283951
chr20	23618471	23618619
chr20	25228762	25228870
chr20	26116308	26116380
chr20	29653217	29653295
chr20	30160898	30161022
chr20	30193047	30193285
chr20	30195038	30195214
chr20	30195279	30195430
chr20	31350174	31350335
chr20	34330218	34330353
chr20	34638777	34638899
chr20	37555041	37555181
chr20	39656981	39657180
chr20	42086488	42086713
chr20	43104457	43104559
chr20	43104642	43104713
chr20	43538701	43538806
chr20	43976863	43977247
chr20	43988431	43988693
chr20	44992844	44993069
chr20	45417490	45417561
chr20	47132757	47132912
chr20	47663381	47663482
chr20	48429133	48429288
chr20	48552915	48553033
chr20	48599378	48599714
chr20	48807265	48807539
chr20	48925255	48925351
chr20	49016807	49016944
chr20	49109581	49109697
chr20	49639543	49639620
chr20	49952056	49952215
chr20	50063650	50063804
chr20	51539832	51539933
chr20	52390438	52390564
chr20	52391262	52391505
chr20	52509865	52510048
chr20	52517158	52517281
chr20	55581960	55582041
chr20	55966445	55966525
chr20	56881929	56882086
chr20	57464196	57464420
chr20	57556317	57556409
chr20	57607572	57607748
chr20	60641014	60641330
chr20	60757814	60758006
chr20	60758092	60758212
chr20	61427845	61427938
chr20	62152089	62152212
chr20	62324863	62324946
chr20	62330603	62330733
chr20	62918163	62918331
chrY	59352564	59352674
chr19	70760	70873
chr19	572568	572701
chr19	680357	680451
chr19	1248630	1248749
chr19	1269316	1269478
chr19	1383435	1383594
chr19	2015625	2015696
chr19	2051059	2051306
chr19	2269461	2269674
chr19	2476055	2476310
chr19	3761551	3761636
chr19	3914274	3914376
chr19	3971211	3971513
chr19	3985361	3985458
chr19	4124127	4124198
chr19	4969122	4969250
chr19	5828215	5828475
chr19	6531020	6531184
chr19	7515806	7515946
chr19	8008881	8008952
chr19	9406285	9406356
chr19	12902309	12902439
chr19	12904330	12904874
chr19	13049390	13049511
chr19	13056490	13056769
chr19	13263850	13264011
chr19	13953676	13953747
chr19	14247246	14247424
chr19	14629007	14629206
chr19	16683031	16683141
chr19	18058784	18058907
chr19	18392262	18392466
chr19	18682664	18682760
chr19	30096963	30097089
chr19	30206199	30206374
chr19	30432997	30433136
chr19	32896388	32896475
chr19	34012627	34012727
chr19	34112841	34112965
chr19	34663345	34663425
chr19	34972463	34972639
chr19	35739850	35740030
chr19	36940176	36940469
chr19	38865393	38865594
chr19	39339949	39340063
chr19	39390511	39390651
chr19	40502766	40502842
chr19	40931734	40931915
chr19	41196468	41196552
chr19	42364265	42364416
chr19	42626011	42626140
chr19	44352103	44352415
chr19	44376901	44377101
chr19	45250759	45250841
chr19	45504526	45504795
chr19	45542271	45542432
chr19	45959280	45959411
chr19	46498754	46498845
chr19	47104520	47104637
chr19	47291688	47291874
chr19	47363632	47363795
chr19	47729480	47729699
chr19	47730877	47730957
chr19	48281905	48282112
chr19	49375638	49375834
chr19	49468527	49468797
chr19	49990848	49990959
chr19	49996249	49996456
chr19	49996636	49996738
chr19	50083719	50083815
chr19	50400981	50401289
chr19	51228407	51228497
chr19	51945160	51945301
chr19	54704663	54704913
chr19	55881635	55881821
chr19	55897287	55897463
chr19	55918944	55919225
chr19	56186588	56186688
chr19	56270522	56270618
chr19	58898622	58898742
chr19	59055848	59055921
chr22	16335292	16335457
chr22	16335781	16335890
chr22	18688330	18688435
chr22	19419214	19419347
chr22	20307478	20307569
chr22	20325956	20326240
chr22	20689224	20689295
chr22	20689462	20689540
chr22	20850004	20850252
chr22	21212978	21213070
chr22	21213141	21213415
chr22	21356275	21356399
chr22	21356493	21356624
chr22	21521998	21522134
chr22	22337086	22337225
chr22	24666775	24667029
chr22	25844061	25844251
chr22	26986156	26986258
chr22	27511916	27512028
chr22	28315116	28315190
chr22	29516213	29516316
chr22	32340497	32340637
chr22	33197699	33197845
chr22	35626910	35627110
chr22	35695760	35695849
chr22	36424696	36424847
chr22	36783903	36784063
chr22	36903127	36903246
chr22	37447807	37447883
chr22	37703157	37703288
chr22	38054712	38054875
chr22	38201231	38201379
chr22	38245224	38245330
chr22	38614619	38614905
chr22	39096831	39096918
chr22	39239921	39240021
chr22	39381083	39381225
chr22	39570905	39571028
chr22	39686812	39686931
chr22	39706890	39707063
chr22	39707190	39707282
chr22	39715479	39715763
chr22	39916484	39916664
chr22	40573914	40574048
chr22	40742477	40742604
chr22	40766751	40766895
chr22	41032587	41032715
chr22	41346987	41347063
chr22	41347376	41347477
chr22	41686837	41686940
chr22	41842640	41843041
chr22	42229065	42229162
chr22	42475747	42475818
chr22	43011255	43011812
chr22	43411348	43411479
chr22	44351093	44351182
chr22	45559512	45559614
chr22	46646354	46646425
chr22	47158235	47158443
chr22	49779884	49779993
chr22	49780563	49780639
chr22	49781427	49781566
chr22	50354378	50354533
chr22	50683536	50683630
chr22	50714750	50714822
chr22	50978280	50978351
chr22	51021533	51021622
chr21	17102269	17102376
chr21	30257595	30257701
chr21	30375055	30375267
chr21	30391662	30391771
chr21	30568751	30568950
chr21	30671250	30671349
chr21	32082965	32083131
chr21	32727333	32727430
chr21	34775539	34775719
chr21	35445850	35446014
chr21	35899049	35899136
chr21	44846820	44846928
chr21	45209435	45209526
chr21	45553242	45553386
chr21	45758772	45758923
chr21	47480730	47480848

## Sheet: E2F1-p65 common peaks HeLa-U2OS
Chromosome	Start	End
chr1	10000	10325
chr2	109815885	109816095
chr2	243152425	243152662
chr5	10008	11745
chr6	27791796	27792229
chr7	9930	10239
chrX	155259958	155260411
chr8	124169406	124169620
chr11	62609011	62609327
chr12	95364	95781
chr12	133841455	133841950
chr17	19091400	19091714
chr17	72869465	72869655
chr20	42286109	42286283
chrY	59362984	59363454
chr19	7515670	7515851
chr21	48119717	48119961
