# Supplementary material for: An Expanded Interplay Network between NF-κB p65 (RelA) and E2F1 Transcription Factors: Roles in Physiology and Pathology
Source: Cancers (Basel). 2022 Oct 14;14(20):5047. doi: 10.3390/cancers14205047 (PMC9600032; doi:10.3390/cancers14205047)
Supplement: Supplementary file 1 [file cancers-14-05047-s001.zip › Supplementary TABLE S2 (Foutadakis et al CANCERS).xlsx]

## Sheet: Clos. genes E2F1-specific HeLa 
Closest gene	Distance to TSS (bp)
AAAS	-3318
AAMDC	65485
AAR2	-79
AATF	-47
ABCB6	166
ABCD3	-309
ABCF2	-46
ABHD17A	9200
ABT1	-25078
ACAD11	506
ACAD9	-103
ACADM	-127
ACBD6	139
ACN9	996
ACOX3	-23
ACP2	35
ACPT	14238
ACTR1B	-209
ACYP1	36
ADAM12	-9665
ADAM15	-726
ADAT2	-61
ADGB	258679
ADK	25326
ADNP	-222
AGA	53
AGBL3	336
AGBL5	-878
AGBL5	-429
AGGF1	-30
AGK	-214114
AHCTF1	-650
AHI1	12
AHRR	40429
AK2	-94
AKAP11	-240
ALDH16A1	308
ALDH3A2	-603
ALDOA	-30
ALG10	165
ALG10B	161
ALG3	4
ALMS1	-114
ALOXE3	-1300
ANAPC1	515
ANAPC11	-7
ANAPC15	34
ANAPC5	-76
ANKFY1	-71
ANKHD1	-843
ANKRD32	296
ANLN	-221
ANO6	-148
ANP32E	22539
ANP32E	-213
ANXA2R	25155
ANXA2R	-21852
ANXA2R	-23808
ANXA5	764
AP1G1	194
AP1S2	-44
AP2S1	-9383
AP3S2	299
AP4M1	-121
AP5S1	157
APC	30404
APITD1-CORT	365
ARHGAP12	-35854
ARHGAP12	-41217
ARHGAP28	-105077
ARHGDIA	3992
ARHGEF7	38332
ARID3B	-218
ARID4A	-4
ARNTL	-267
ARPP19	133
ASF1B	203
ASH2L	262
ASMT	149971
ASTE1	136
ASXL1	65
ATAD2	-160
ATAD3A	-182
ATAD3B	-70
ATAD5	-30
ATF1	-370
ATF3	55
ATF7IP	63
ATG7	-54
ATL3	-7
ATP10A	-219083
ATP4B	10447
ATP5E	226
ATP5G1	-303
ATP5G2	445
ATP5H	13100
ATP5J	-23
ATP6V0B	239
ATPAF2	15
ATXN2L	-328
AURKAIP1	-127
AURKB	-9
AZI1	-113
B3GNT1	-472
BAZ1B	-451
BBS1	0
BCAP29	-620
BCAR3	-443
BCKDHA	-54
BCL6B	757
BCL7C	20063
BIRC5	62
BLM	60
BMS1	-50
BOLA1	-277
BOLA3	27549
BRCA1	70
BRD9	-98
BRF2	-39
BRIP1	-23
BRIX1	290
BROX	242
BSPRY	-9222
BTF3	1
BTG2	-14925
BTNL9	5847
BUB1B	14
BZW1	211
C11orf30	-2255
C11orf30	-1983
C11orf31	-222
C11orf49	-113
C11orf54	-12318
C12orf10	77
C12orf57	-5983
C12orf57	633
C12orf65	237
C12orf73	44
C14orf142	-104
C14orf80	-137
C14orf93	3062
C15orf38-AP3S2	519
C16orf62	85
C16orf80	126
C16orf80	-217
C17orf59	2587
C17orf75	-2
C18orf32	-133
C18orf56	-76
C19orf53	262
C19orf57	92
C19orf68	33379
C19orf77	45244
C1orf174	-527
C1orf192	-31877
C1orf192	-54263
C1orf35	44
C1orf63	7502
C2orf42	48347
C4orf3	3783
C5orf24	-105
C5orf28	-480
C5orf28	-31277
C5orf51	11
C5orf54	26
C6orf123	155418
C7orf25	-64
C7orf55-LUC7L2	-93
C7orf73	-50
C8orf37	-498
C9orf3	-33106
C9orf64	139
CA5A	-14768
CAAP1	-13
CACNA1H	5299
CACYBP	-124
CALM1	-13564
CALU	-108
CANX	-228
CAPG	-8097
CAPRIN1	662
CASC5	-129
CASP2	254
CASP7	15
CBWD2	92
CBWD3	452
CBWD5	-38
CBWD6	41
CBX2	8983
CBX5	20519
CCAR2	1
CCBL1	-43
CCDC113	-13440
CCDC13	12616
CCDC14	404
CCDC167	53
CCDC174	-111
CCDC47	165
CCDC51	60
CCDC88A	-335
CCDC97	119
CCL27	-3330
CCL28	15425
CCNA2	95
CCNI	-138
CCNJ	86387
CCNL1	71247
CCNL1	-4
CCNT1	316
CCNT1	-129
CCP110	45
CCT4	130
CCT5	489
CCT7	74
CD164	106
CD2BP2	-46
CD68	12
CDC16	-84
CDC23	-186
CDC25A	-86
CDC25C	1
CDC37	-51
CDC6	269
CDCA3	744
CDCA4	-100
CDCA5	51
CDCA7	-60
CDCA7L	-107
CDH1	5284
CDH11	-2544
CDH18	-883553
CDK1	-62
CDK10	172
CDK13	-634
CDK2	51
CDK5RAP1	-11
CDK5RAP2	-226
CDK5RAP3	291
CDKN1A	1727
CDKN2B	14714
CDKN2C	7840
CDKN2D	-301
CDRT15L2	-46811
CDT1	554
CENPC	125
CENPI	-2349
CENPK	-5
CENPM	274
CENPN	20
CENPQ	17
CENPU	-2
CEP120	-166
CEP135	148505
CEP152	-120
CEP192	-181
CEP350	-7
CEP41	401
CEP63	147
CEP78	-62
CEP85	-48
CEP95	418
CEP97	1002
CFDP1	424
CHAMP1	-135
CHCHD2	-45
CHCHD3	-207
CHD2	-79354
CHEK1	-424
CHERP	-52
CHRAC1	725
CHTOP	-16
CIC	-4207
CLCC1	83
CLPB	99
CLSPN	-44
CLTA	-175
CLTC	-19
CNOT1	-37
CNTD1	0
CNTLN	-21
CNTRL	-181
CNTRL	121
COA6	-16638
COA6	-8
COL23A1	4934
COMMD2	-24
COMMD3	-86422
COMMD4	154
COPB2	45238
COPS2	-38
COPS3	64
COPS7B	-15
COQ10B	310
COQ3	87
COQ4	82
COX16	-65
COX20	-431
COX20	140
CPEB3	-18
CPEB4	-297
CPPED1	411
CPSF1	11
CRADD	-392
CRCP	249
CREBZF	-51
CROCC	-59999
CROCC	-49327
CROCC	-25913
CSDE1	-7541
CSE1L	18
CSF3	11684
CSF3R	-3826
CSRNP2	-172
CSTF1	204
CSTF2T	-325
CSTF3	-218
CTDSPL2	-142
CTDSPL2	444
CTNNA3	-67961
CTNNA3	-68359
CWC25	140
CXADR	-57568
CXXC11	11560
CYB5B	51
CYB5D2	409
CYCS	23
CYP51A1	-265
DARS2	-5
DBF4	-62
DCAF10	228
DCAF8	22
DCDC2B	-3441
DCK	92
DCLRE1A	-262
DCLRE1B	187
DCLRE1C	-206
DCP1A	-7
DCP2	-187
DCTN4	3
DDHD2	90
DDIT4	2740
DDTL	11
DDX11	-70
DDX11	257
DDX19A	70
DDX20	537
DDX23	-205
DDX55	-18
DEGS2	-32823
DEK	279
DEPDC1B	-3
DERL2	-333
DGCR8	-289
DHDDS	-30
DHTKD1	64
DHX15	-79
DHX35	-224
DHX36	2
DHX40	-2
DIABLO	1485
DIAPH1	-52
DIAPH3	51
DIDO1	13
DLGAP5	-90
DLL1	137990
DMAP1	-78
DMTF1	-269
DMXL1	-342
DNAJA1	19103
DNAJC21	-251
DNAJC25	-165
DNAJC9	1563
DNMT1	422
DNTTIP2	77
DOLPP1	-94
DONSON	-28
DPH6	37
DPM1	15
DPP9	-225
DPY19L4	-94
DR1	-62
DRG2	4
DROSHA	-99
DSCC1	83
DSN1	-59
DSTYK	-162
DTNB	-194
DUS1L	-328
DUS3L	412
DUS3L	-12795
DUSP15	-9423
DUT	768
DVL2	-29
DYNLRB2	-57
E2F3	-312
E2F8	467
EAF1	26
EAPP	-16534
EBAG9	-87
ECHDC1	-557
ECI2	-292432
EDRF1	8
EEA1	-198595
EED	689
EEF1A2	12121
EEF2K	-10523
EEFSEC	-54
EFCAB2	1192
EFCAB6	-180
EFHC2	61082
EHMT1	97325
EIF1	476
EIF1AD	-46
EIF2D	101
EIF2S2	-18
EIF3B	-781
EIF3D	296
EIF4A2	7012
EIF4B	768
EMC3	225
EML1	134789
EML4	-36320
EML6	-763
ENO1	603
ENOPH1	-119
ENSG00000005189	9
ENSG00000173213	-14176
ENSG00000183889	-22068
ENSG00000233024	-25485
ENSG00000256206	-209
ENSG00000256861	-16
ENSG00000259060	-15618
ENSG00000260170	10
ENSG00000261717	-107
ENSG00000264545	18
ENSG00000269590	-72
ENSG00000269855	5343
EPAS1	2432
EPHB1	-11781
EPHB4	-9929
EPM2A	1139
EPRS	156
ERCC6L2	311
ERGIC3	-82
ERMARD	38939
ERN1	-16520
ESCO2	122
ETAA1	35
EVPLL	33742
EXO1	4
EXOC3	29778
EXOG	106
EXOSC2	75
EXOSC3	2
EXOSC8	253
EXOSC9	29
EZH2	-452
EZR	-50051
FAF1	-105
FAHD2B	-18709
FAM105B	-249
FAM111B	-513
FAM111B	-73
FAM117B	-508
FAM161A	-59
FAM173B	72
FAM178A	-54
FAM195A	-5045
FAM200B	-220
FAM76A	-351
FAM76B	-148
FAM96A	25
FAM98B	-15
FANCA	-59
FANCB	31
FANCC	321
FANCD2	8
FANCI	496
FANCL	-70
FASTKD3	14
FBF1	-146
FBXO22	16
FBXO28	24
FBXO31	-321
FBXO4	-7
FBXO5	-588
FCGR1A	-74012
FCGR1B	29704
FCGR1B	-325489
FCGR2A	-62091
FCGR2A	-58238
FCGR2A	-54695
FCGR2A	-50869
FCGR2A	-47275
FCGR2A	-43454
FCGR2A	-39893
FCGR2A	-36075
FCGR3A	9758
FCGR3B	18484
FEM1B	-119
FEN1	266
FGF10	390976
FGF7	197914
FIG4	61936
FIGNL1	-596
FIGNL1	-18499
FIS1	101
FIZ1	-555
FLYWCH1	-6641
FMNL3	-266
FMR1	-373
FOSB	10675
FOXD3	-5716
FOXK2	-24948
FOXK2	-22414
FRA10AC1	-86
FRG1	-705699
FRG1	-218341
FRG1	-81
FRG2	4863
FRMD8	40946
FUBP1	-384
FUS	103
FUS	595
FZD5	-593
GABPB1	-171
GAN	-125
GAS8	-11
GATA2	-4593
GCHFR	-704
GDAP1	37
GEMIN5	-86
GGCT	33
GIGYF2	-21
GINS1	-15
GINS3	61
GINS4	117
GLE1	28
GLO1	-18
GLOD4	-7
GLRX5	72
GLS2	-136
GLTSCR2	-1968
GLYCTK	69
GMCL1	-2
GMEB2	-8568
GMNN	395
GMPS	892
GNGT2	17318
GNGT2	16846
GNL3	173
GOLPH3	-1
GORASP2	480
GPCPD1	-139344
GPR107	510
GPR171	15013
GPR87	11713
GPRIN1	31655
GRIN1	-9709
GRPEL2	0
GSG2	3
GSTA4	-397
GSTCD	-102
GSTO1	99
GTF2H1	-80
GTF2H2C	-94
GTF3C3	-42
GTF3C5	-27
GTPBP1	-105
GTPBP10	9
GTPBP3	-161
GUSB	61
GXYLT1	-147
H2AFV	-381
H2AFY	427
H2AFZ	117
HAAO	-17989
HAGH	-77
HAUS2	11
HAUS5	33
HAUS8	199
HBS1L	72
HCN3	-329
HDAC2	-191
HDAC6	-591
HDAC7	-609
HDDC3	2282
HEATR2	-31
HELLS	-33
HERC1	-168
HES1	-132288
HES7	-1678
HEXA	434
HEXIM2	814
HFE2	-16337
HFE2	-15407
HHAT	325058
HHLA3	-3
HIATL2	-120
HINT1	820
HIST1H1C	921
HIST1H1C	569
HIST1H1C	245
HIST1H2AC	192
HIST1H2AD	2274
HIST1H2AG	336
HIST1H2AH	11087
HIST1H2AM	-9
HIST1H2BC	205
HIST1H2BD	-879
HIST1H2BD	247
HIST1H2BG	210
HIST1H2BJ	112422
HIST1H2BJ	35418
HIST1H2BJ	237
HIST1H2BK	713
HIST1H2BL	119678
HIST1H2BL	54571
HIST1H2BL	16553
HIST1H3B	256
HIST1H3F	204
HIST1H3G	120
HIST1H3H	251
HIST1H4A	16
HIST1H4B	88
HIST1H4D	49
HIST1H4E	260
HIST1H4H	218
HIST1H4H	-993
HIST1H4H	-14157
HIST1H4H	-19973
HIST1H4H	-27627
HIST1H4K	577
HIST2H2AA3	432
HIST2H2AB	-11719
HIST2H2AC	188
HIST2H2BE	297
HIST2H2BF	208
HIST2H3A	428
HIST2H3C	478
HIST2H3D	334
HIST2H3PS2	105853
HIST2H3PS2	101952
HIST4H4	854
HJURP	38
HLTF	-203
HMBS	-55
HMCES	-288
HMGB1	151471
HMGB2	454
HMGN2	485
HMGN4	-17166
HMGN4	-873
HN1L	7
HNRNPA0	-77
HNRNPA0	-357
HNRNPA2B1	-100
HNRNPAB	-59
HNRNPD	-50
HNRNPF	-525
HNRNPUL1	-118
HNRNPUL2-BSCL2	4
HOOK2	-7418
HOXD10	-114243
HSP90B1	-46
HSPA14	116
HSPA4	-106
HSPA6	-367
HSPA6	6142
HSPE1	-37
HUS1	-15
IARS	-53
ICMT	-78
ICT1	-71
ID1	1791
IFRD2	11
IFT80	-125
IGHMBP2	48
IKZF3	-28
IL17RA	-47785
ILF3	-198
INCENP	58
ING1	-2042
INIP	148
INO80D	200459
INO80E	318
INSIG2	97983
IPO11	-6167
IPO7	-26
IPO9	25
IPP	4
IQCB1	-15
IQCH	28
IQGAP3	-15
IRF2BPL	71911
IRF6	21460
IRX1	-272304
ITGA4	-181402
ITGB1	-644
ITGB1	-47935
ITGB3BP	-90
IVNS1ABP	977
IWS1	-385
IZUMO2	50754
KANSL2	143
KATNAL1	-93
KCNAB3	13558
KCNH4	-167
KCTD20	-19334
KCTD5	-24
KCTD7	-86121
KCTD7	-58620
KDELC2	-111
KDM5A	94
KDM5C	198
KHDC1	46962
KHDC1	430
KIAA0101	19
KIAA0907	5
KIAA0947	-117614
KIAA0947	-117375
KIAA1279	54
KIAA1429	-61
KIAA1432	55217
KIAA1467	1940
KIAA1586	99
KIAA1731	-32
KIF15	66
KIF18A	73
KIF18B	-69
KIF22	-88
KIF23	-53
KIF26B	-1419
KIF2C	-3
KIF5B	545
KIF9	164
KITLG	760
KLF9	-187004
KLHL12	-57
KLHL31	13573
KLRB1	159613
KMT2D	-5504
KNOP1	223
KNTC1	21
KPNB1	23
KRBA2	-5238
L3MBTL2	34
LAGE3	191
LAMA3	-53
LAMP1	-34299
LAMTOR5	152
LANCL2	885
LARP4	93
LAS1L	-81
LCLAT1	59
LCMT2	269
LDHB	359
LDLRAD3	-16122
LEMD3	-117
LHX2	-22
LIG1	166
LIMK2	-36169
LIN52	150
LIN9	581
LLPH	73191
LMAN2	9
LMLN	213224
LMNB1	1293
LPCAT1	-110084
LRR1	273
LRRC23	-13646
LRRC27	32244
LRRC28	-41
LRRC40	-31
LRRC49	-94
LRRC8B	-166
LRRCC1	-18
LSG1	-63
LSM1	-83
LSM4	13
LSM5	71
LSMD1	617
LTA4H	-387
LYRM2	211
MAD2L1	249
MAGEF1	165
MAGOHB	62
MAML1	-141
MAN2C1	47
MANBAL	-7214
MAP2K4	22142
MAP4	1600
MARCH3	18
MASP2	-6179
MATR3	10
MAZ	-990
MB21D1	762
MB21D1	275
MBD4	-20
MCM10	-30
MCM2	184
MCM3	10
MCM3AP	17
MCM4	-77
MCM6	-102
MDM4	-9269
MDN1	-10064
MED10	-38
MED18	-33
MED23	-41
MED25	-91
MED4	-33
MED9	-24
MEF2B	-35
MEIS2	520593
MELK	55
MESP2	295
METTL15	1900
METTL16	35
METTL18	-89
METTL2A	-46
METTL9	40
MFSD2A	-20604
MGA	361
MGAT1	-582
MGME1	-34
MGST3	-4
MID1IP1	616
MIOS	73541
MIPEP	30
MKI67	-63
MKL2	206652
MKRN3	293
MLH1	245
MLLT10	-8446
MLLT6	-2998
MMS22L	-31
MNAT1	-56
MND1	60
MON2	136506
MORF4L1	-12185
MORF4L1	505
MORF4L1	779
MORN4	-67
MOSPD1	117973
MPDU1	142
MPHOSPH10	270
MPLKIP	-41
MPND	-586
MPND	18133
MPV17L2	-187
MPZL1	-7236
MRFAP1	563
MRPL1	159
MRPL13	204
MRPL16	89
MRPL27	55
MRPL3	-10
MRPL34	-120
MRPL37	-4
MRPL39	16
MRPL4	94
MRPL42	35
MRPL44	32
MRPL46	65
MRPL49	-73
MRPL51	-392
MRPL53	786
MRPS15	3
MRPS16	19
MRPS21	23
MRPS25	41
MRPS27	28
MRPS30	84
MRPS31	-30
MSH2	108
MSH4	-96
MSH6	110
MSL2	-917
MTERFD2	-1
MTF2	-9
MTG1	76
MTHFD2	78
MTIF2	-63
MTOR	-292
MUC1	-2038
MUTYH	200
MXD3	-124
MYBL2	-70
MYL10	-88538
MYO1G	-20748
MZF1	-34008
MZT2A	-620
MZT2B	-308
NAA16	41
NAA38	117
NACA	25
NADK	14034
NADK2	-161
NADK2	-576
NAGK	307
NANOS2	-13101
NAP1L4	-80
NAPEPLD	-371
NARG2	-3
NASP	731
NBPF1	78189
NBPF1	67534
NBPF1	-31204
NBPF1	-53333
NBPF1	-64794
NBPF1	-113833
NBPF14	25077
NBPF15	37560
NBPF15	44117
NBPF16	20975
NBPF24	-136432
NBPF24	-153979
NBPF24	-175336
NBPF9	-218087
NCAPD3	-1
NCAPG	-29
NCAPG2	73
NCAPH2	-1
NCOA5	-82
NCOA7	-876
NCSTN	277
NDC80	35
NDOR1	18
NDUFA11	14
NDUFAF1	-90
NDUFB3	117
NDUFB6	34
NDUFC2-KCTD14	-39
NDUFS3	-272
NDUFS3	-3
NECAP1	-3
NEFM	87784
NEIL3	10
NEK3	-36966
NEK4	-100
NELFA	1190
NELL2	-71728
NEMF	-9462
NEURL1B	-206
NEURL2	-36
NFATC2IP	-91
NFIB	-120288
NFIC	21521
NFX1	-81
NFYB	13011
NFYC	91
NGB	1463
NIPBL	-56
NKIRAS1	-500
NMNAT1	-8
NMT1	9794
NOC3L	-143
NOL8	-9
NOP14	-74
NOP16	-223
NOP58	11
NOTCH1	17947
NOTO	-24770
NPAT	-21
NPLOC4	18
NPM1	-24
NR2F1	38224
NRARP	-53352
NSUN4	627
NTPCR	-107
NUCKS1	-14
NUDCD3	194
NUDT1	17
NUDT5	-115
NUF2	-72
NUFIP1	71486
NUP133	-9
NUP155	93
NUP205	44
NUP214	-80
NUP54	92
NUP85	9
NUP98	10
NUPL1	126
NUSAP1	-41
NVL	-55
NXT2	1090
OGDH	478
OIP5	48712
OPA1	13
OPN1SW	-7677
OR1F1	-28547
OR2B2	9456
OR2V1	28185
OR2V1	23007
OR2V2	14702
OR2V2	18753
OR4D9	35676
OR4F4	-57993
ORC1	454
ORC1	3
ORC3	0
ORC6	-187
OSGEPL1	-66
OVCA2	-39
OXCT1	72
OXCT1	-236
P4HB	-136
PA2G4	237
PAFAH1B3	211
PAFAH2	-202
PAIP2B	-49403
PAIP2B	-49819
PALB2	12
PANK1	-39
PAQR4	23
PARN	143223
PARP16	34
PARP2	-39
PARS2	48709
PBK	220
PBX3	-1159
PCBP2	387
PCID2	-27
PCIF1	41
PCNT	-257
PDCD4	-111
PDCD6	-260
PDCD6IP	45
PDE10A	252426
PDE4DIP	62997
PDE4DIP	62627
PDE4DIP	-101362
PDF	-124
PDS5A	-145
PEF1	156
PELO	12242
PELP1	-161
PER1	13529
PEX13	-470
PFAS	59
PFKM	136
PFKM	419
PGAP1	-280
PGGT1B	-27
PGRMC2	560
PHF14	-166
PHF20	-126
PHF3	467
PHIP	12
PHKA2	-440
PIAS1	-66
PIGC	54
PIGF	58
PIGL	-16
PIGU	-82
PIGW	449
PIM1	-377
PINX1	-165
PIP4K2B	-62
PITX1	-101791
PLEKHM3	0
PLGLB2	-291125
PLLP	-15301
PLLP	-15839
PLSCR1	199
PLXDC1	-2850
PMF1	204
PMPCA	-9
PMS1	240
PMVK	372
PNKP	580
PNPLA8	-150
POC1B	-13
POC5	256
POLA1	-4
POLD1	55
POLD3	56
POLE	-4
POLE3	272
POLE4	123
POLG	-259
POLG2	-120
POLH	37
POLR2A	-9
POLR2J3	-38
POLR2M	-40
POLR3B	104
POLR3D	-187
POLR3E	-205
POM121L2	31853
POM121L2	18247
POM121L2	14135
POM121L2	-20855
POP5	60
POP7	-87
POT1	120
POU3F1	-91966
POU5F1B	-193066
PPCDC	79
PPIA	-140
PPIAL4D	-45555
PPIAL4G	800208
PPIE	-29
PPIL1	177
PPM1D	-401
PPP1R12A	-66
PPP1R15B	-75
PPP2R4	223215
PPP6R3	-576
PPT1	434
PRC1	-259
PRDM7	-1642
PRDX3	203
PRIM1	1
PRIM2	-3
PRKAA1	723
PRKCSH	-127
PRKCZ	71496
PRKRIP1	32522
PRKX	-101517
PRMT5	-149
PRMT6	12
PROSC	-76
PRPF38B	-47
PRPF39	36
PRPF4	34
PRPS2	11
PRRC2C	337
PRSS16	-17164
PRSS16	-10135
PRTFDC1	39
PSCA	-10459
PSMA5	-118
PSMB2	295
PSMB3	-897
PSMC3	-68
PSMC3IP	102
PSMD12	132
PSMD4	36
PSMD7	-89
PSME3	-255
PTBP1	20
PTMA	-28056
PTPDC1	82218
PTPLB	-118
PTPMT1	-208
PTPN21	3233
PTPRD	591553
PTPRN2	-7587
PTRHD1	-108
PUF60	533
PUM1	-45704
PYGO2	-92
PYURF	13
QTRT1	-48
RAB11A	-304
RAB11FIP4	158492
RAB1A	-91
RAB1B	-99
RAB33B	310
RAB42	-10313
RAB8A	-262
RACGAP1	49
RAD18	16
RAD21	60
RAD50	33
RAD51AP1	-57
RAD52	-184
RAD54B	14
RAD54L	-30
RAD54L2	-2943
RAD9B	44
RALGAPB	-37457
RANBP1	-94
RANBP6	-10
RAP1A	809
RAPGEF6	-63
RASSF1	3566
RAVER1	406
RBBP4	-52
RBBP8	-68
RBL1	-15
RBM12	-14
RBM14	-144
RBM20	20717
RBM26	-421
RBM34	219
RBM39	-389
RBM4	-610
RBM42	-31
RBMX	65
RC3H2	-7328
RCBTB2	406
RCOR3	-358
RDM1	15
RECQL	-36
RER1	-173
REXO4	-144
RFC1	-5
RFC2	43
RFC3	71
RFC4	212
RFC5	23
RFT1	25
RFWD3	-79
RFX1	-392
RFX3	-661
RGMB	4196
RHBDD2	114
RHEB	-312
RHNO1	-22
RHOBTB2	32108
RHOU	-97910
RHOU	-95676
RHOU	-93457
RHOU	-88980
RIBC2	-26
RIC8B	-475
RICTOR	9
RIF1	-62
RIT1	-425
RLF	-17
RMDN3	413
RMI1	-13
RMI2	-5
RMND1	-57
RNASE4	-20886
RNASE4	-752
RNASEH2A	6
RNASEH2C	169
RNF145	277
RNF168	-1
RNF187	-243
RNF187	71319
RNF187	73567
RNF187	75804
RNF187	78042
RNF187	80279
RNF187	82498
RNF187	84713
RNF187	86958
RNF187	89196
RNF187	91437
RNF187	93685
RNF187	95918
RNF212	-58
RNF219	77
RNF34	-389
RNF6	317
RNMT	42
RNPS1	-508
RPA2	46
RPAP3	4
RPEL1	5098
RPL13	4218
RPL26	11
RPL27A	6474
RPL35A	203
RPL37	106
RPN1	-30063
RPRD1B	5
RPRD2	-651
RPRM	256530
RPRML	-88255
RPS13	-73
RPS14	-244
RPS15	24
RPS15A	36
RPS20	-114
RPS27	114
RPS27A	259
RPS3	-35
RPS6KA1	75049
RPS6KA2	78560
RPS6KA5	-45
RPS7	-27
RRM1	3
RRM1	302
RRM2	338
RRNAD1	335
RRP15	2
RS1	-2855
RSBN1	-142
RSU1	-466
RTEL1	20
RTTN	78
RUNX1T1	-72022
S100P	-19090
SAC3D1	138
SACM1L	-228
SAE1	7
SAR1B	128
SARNP	-1
SBNO1	-14818
SCAF1	-215
SCAND3	-10058
SCAND3	-86551
SCAPER	-162
SCNM1	41
SCRIB	-564
SEC11A	575
SEC13	38
SEC14L1	51832
SEC23IP	50
SEC24A	-238
SEC61G	-14374
SEC63	61
SECISBP2	-90
SEMA6B	-15717
SEPT10	68
SEPT9	38093
SERBP1	-99
SERINC2	-14696
SERINC2	22404
SETD3	59964
SF3A2	246
SF3A3	851
SF3A3	-5242
SF3B3	73
SFN	1993
SFR1	-14
SFXN1	182
SFXN5	426
SGOL1	-28
SGOL2	-110
SGTA	-110
SH3BP4	48405
SHARPIN	356
SHF	2537
SHF	719
SHF	7
SHQ1	71
SHROOM1	127
SIK2	-325
SIVA1	-307
SKA1	14
SKA2	-9
SKA3	47
SKP2	-3
SLBP	-201
SLC1A3	284
SLC22A23	18135
SLC25A14	-265
SLC25A28	-1021
SLC25A3	8
SLC25A33	-110458
SLC25A53	195
SLC27A4	-606
SLC27A5	12488
SLC35A3	178
SLC35B4	-5
SLC36A4	420
SLC38A1	4
SLC38A2	-10660
SLC39A3	-59
SLC44A1	-210
SLC6A3	-13946
SLC6A3	-34962
SLCO4A1	-80
SLX1A	-118
SLX1B	-43
SMARCD2	-5976
SMC1A	511
SMC1A	56
SMC3	-342
SMC5	-40
SMEK1	-338
SMEK2	-151
SMG5	-114
SMG7	-465
SMG9	-673
SMIM13	45
SMIM14	-7
SMN2	365696
SNAPC5	-25
SNIP1	-84
SNRNP200	-100
SNRNP35	-1268
SNRPA	-212
SNRPB	74
SNRPC	14
SNRPD1	49
SNRPD3	377
SNRPE	174
SNRPF	-5
SNRPG	255
SNX24	-132
SOX2	111003
SP2	41
SPAG4	223
SPAG5	235
SPAG6	91594
SPATS2	-270
SPC24	-14
SPC25	7
SPEN	-388
SPRED1	-362
SPRYD4	38
SRA1	863
SRBD1	24
SRCAP	-819
SREK1	482
SREK1IP1	17
SRP9	293
SRRT	-284
SRSF2	-113
SRSF4	30
SRSF6	-73
SRY	821869
SRY	534373
SSC5D	15281
SSRP1	-18
STAG1	-130
STAMBP	195
STARD13	-257198
STARD3	250
STIL	-38
STOML2	0
STT3A	-221
STX11	66043
STX16	-85
STX18	-34
SUB1	85
SUCLG1	355142
SUCLG1	-116
SULT2A1	-21316
SULT2A1	-37435
SULT2A1	-47823
SUMF2	18
SUMO1	-46
SUPT16H	-78
SUPT5H	3850
SUPT7L	-33
SUV39H1	553
SUV39H2	-345
SUV420H1	100
SUV420H1	-403
SUZ12	-216
SYCE2	-30
SYTL2	-128429
TACO1	-34
TADA1	-130
TAOK2	-180
TATDN3	0
TBC1D15	28
TBC1D19	115
TBL3	-38
TBRG4	85
TCEA1	111
TCF19	-148
TCF24	37095
TCFL5	-13924
TCP1	-21
TEFM	537
TEX10	-94
TEX9	-4
TFAM	398
TFAP4	36
TFCP2	-145
TFDP1	-166
TGFBI	51766
TGM2	12550
TGOLN2	18
THAP11	-8377
THAP5	29
THAP9	293
THEM4	223
THG1L	488
THOC6	-657
THRAP3	-3
THUMPD1	303
TIA1	-396
TICRR	-43
TIMELESS	214
TIPIN	-12
TK1	130
TM9SF4	119
TMA16	149
TMCO1	16731
TMCO6	12
TMED1	-306
TMEM101	8182
TMEM106A	36980
TMEM106C	-45
TMEM107	-17
TMEM11	463
TMEM116	-101
TMEM126B	-12
TMEM132B	262784
TMEM138	15
TMEM143	-49
TMEM14B	-16
TMEM14C	214
TMEM167B	10489
TMEM175	150
TMEM18	19
TMEM194A	-66
TMEM194B	-23
TMEM200B	-261
TMEM209	56
TMEM222	4
TMEM230	-6334
TMEM237	267
TMEM242	25
TMEM247	-70554
TMEM248	-246
TMEM253	5201
TMEM27	-10442
TMEM39A	41
TMEM41A	57
TMEM53	42605
TMEM59	-67
TMEM60	-321
TMEM68	32
TMEM9	-144
TMPO	-12097
TMPO	-11382
TMX3	137
TNKS2	-42
TNPO3	-28
TOB2	228
TOMM5	5
TOP2A	60
TOP3A	-38
TOPBP1	-68
TOR1A	-24
TOR1AIP1	348
TOR3A	658
TP53TG3B	32607
TPCN2	247932
TPD52L2	-107
TPM3	8877
TPSG1	31688
TRA2B	695
TRA2B	79
TRAF5	55986
TRDMT1	3
TREX1	408
TRIAP1	5
TRIB1	-105
TRIM33	-141
TRIM37	-304
TRIM41	-5004
TRIM41	-1282
TRIM41	-835
TRIM55	-13498
TRIM59	-153
TRIM7	17417
TRIM7	16713
TRIM7	-1722
TRIM7	-2615
TRIM73	14725
TRIM74	14725
TRIM74	-36232
TRIQK	480
TRMT61B	-100
TRPV2	28360
TSEN15	-6
TSFM	35
TSPY1	733240
TSPYL4	-50
TTC23L	31
TTC26	-43
TTC33	-101
TTC7A	531
TTF2	-186
TUBA1B	545
TUBB4B	2906
TUBD1	49753
TUBGCP3	4
TULP3	-236
TUSC3	-151
TVP23B	273
TXNDC15	529
TYW5	188
U2SURP	8
UBA2	9
UBA52	-106
UBAP2	-657
UBB	269
UBC	-12005
UBC	-24349
UBC	-24629
UBE2D3	40694
UBE2D3	71
UBE2K	196
UBE2Q1	-234
UBE2S	-339
UBE2T	-69
UBR4	-155
UCHL5	78
UFC1	287
UGGT2	-3
UGP2	-403
UMPS	241
UNG	30
UPF3B	-136
UQCC1	145
UQCC2	-11
UQCRC1	341
USP1	-239
USP1	101
USP1	388
USP22	134375
USP30	-43
USP37	20
USP39	52
USPL1	55
USPL1	56238
UTP23	-75
VAC14	22917
VAC14	11630
VAPB	13
VIM	280
VIPR2	-191002
VPS13B	-93
VPS25	28
VPS45	394
VPS51	-36
VRK3	-66608
VTA1	-66
VWA9	64
WARS2	320
WASF2	-16
WBP1	73
WDHD1	-6
WDPCP	-93
WDR11	127
WDR12	-102406
WDR24	-33
WDR34	49
WDR36	524
WDR45B	62091
WDR48	-32
WDR5	28822
WDR53	60
WDR75	113
WDR76	41
WDR90	-69
WEE1	-99
WNK1	-1600
WNT11	54226
WRN	71
WTAP	1404
XKR9	19
XRCC1	325
XRCC6BP1	85
YAF2	-554
YAP1	1120
YARS	96
YBX3	1091
YOD1	43
YTHDC1	-44
YTHDC2	2
YTHDF1	77227
YTHDF1	-105
YTHDF3	9
YWHAE	283
ZBED1	247593
ZBTB11	380
ZBTB37	-6382
ZBTB37	-1093
ZBTB40	94
ZBTB42	15255
ZBTB45	302
ZC3H10	-69
ZC3H15	-7
ZC3H6	-54
ZC3HC1	87
ZCCHC13	-359918
ZCWPW1	412
ZDHHC6	-16
ZFHX3	383231
ZFP36L2	208137
ZFP91	-184
ZFYVE20	-52
ZFYVE27	-1437
ZKSCAN2	-357
ZMAT2	11016
ZMPSTE24	80
ZNF131	-201
ZNF143	-304
ZNF165	-28
ZNF180	287
ZNF184	48
ZNF184	-5733
ZNF184	-6595
ZNF184	-30637
ZNF184	-80344
ZNF184	-110374
ZNF184	-119745
ZNF184	-129505
ZNF184	-132580
ZNF184	-158331
ZNF205	-51
ZNF213	17878
ZNF250	74
ZNF284	8
ZNF311	22987
ZNF322	-75630
ZNF322	-85297
ZNF326	160
ZNF335	-92
ZNF337	-521338
ZNF33B	86165
ZNF33B	-83
ZNF346	-55
ZNF367	867
ZNF367	-70
ZNF384	172
ZNF391	214
ZNF408	2
ZNF45	-306
ZNF451	197
ZNF490	57
ZNF543	39
ZNF561	-29
ZNF562	55
ZNF580	1532
ZNF581	-518
ZNF586	12
ZNF608	10109
ZNF622	-79
ZNF638	184
ZNF644	-677
ZNF687	-985
ZNF692	-15011
ZNF692	-86900
ZNF692	-87186
ZNF692	-87445
ZNF770	-85
ZNF837	-51
ZNFX1	-351
ZSCAN16	-19849
ZSCAN22	245
ZSCAN9	-12198
ZSCAN9	-22
ZWINT	-100

## Sheet: Clos. genes E2F1-p65 HeLa
Closest gene	Distance to TSS (bp)
ABT1	-28096
ABTB2	83124
ACSBG2	63867
ANHX	-29022
ANKRD13A	49127
AP2A2	39095
ARHGEF18	11187
ARL4D	-37828
ASNSD1	28
ASPH	-7089
ATP5G2	168
B2M	51
BNIP1	90
BTRC	10805
C10orf88	168
C17orf59	3330
C1orf192	-60277
C7orf55	-481
CANX	-20345
CBX5	-60
CCDC107	-466
CCDC94	-94
CCL28	-20261
CDC7	-167
CEP250	-276
CKLF	10
CNOT6	-52641
COX18	-103
CXCL2	-115
CXXC11	340663
DNAJA3	-59
DTL	117
EAPP	-7094
EDC4	65
EID2B	-40
EIF2S3	-36
EIF3F	16960
ENSG00000173213	39418
EPN2	-49097
ERVFRD-1	-32182
ESPL1	18
FAM20C	-182884
FAM24B	-6
FAM83A	-21774
FBXO46	-76
FDPS	-76
FDXR	-404
FNDC3B	89569
FRG1	-706782
GABPB2	-51
GBA	17028
GBA	-251
GPR89C	85498
GPRC5A	773
HFE2	-30426
HIST1H2BL	156970
HIST1H4C	254
HIST1H4I	74
HIST1H4J	129
HIST1H4K	103
HIST2H3C	-63
HIST2H3PS2	176394
HIST2H4A	155
HIST2H4B	155
HMGCS1	-246
HNRNPH1	987
IL9R	32939
ILF2	-220
IQSEC3	-80358
ITPR2	309344
JMJD4	92
KHDRBS1	-188
KIF2C	-18135
KPNA2	-16001
KRR1	-88
LGR4	49434
LRP3	-17464
LTBP1	-30572
MAN1B1	38
MBTPS2	-39
MCRS1	-1621
METTL2B	-33
MORN3	-17483
MRPL17	23
MRPL24	-213
MRPL30	104
MRPL45	30
MRPS18C	74
MYBL2	-9601
NAT10	-117
NBPF1	-127146
NBPF24	88438
NDUFA12	53
NDUFS7	84
NFX1	416
NHS	1997
NME1-NME2	-10
NOLC1	-63
NOTCH2NL	-15593
NUDCD2	-127
NUP107	249
NUP62	31
OARD1	28
OAS3	59
OR4F5	-58928
PAGR1	93
PCGF1	1030
PLCG2	-67420
PLEKHG4B	-129496
POLA2	213
POM121	-50033
POM121	-21
POU5F1B	-195312
PPIAL4B	-169871
PPIAL4D	-39084
PRKAG2	131880
PRKRIP1	-29
PRMT2	64277
RAB11FIP2	-135099
RAB18	-25
RAD23A	-79
RANBP3	-181
RBBP5	-292
RPL24	31
SAFB2	124
SAMHD1	-44
SCAMP3	-181
SCYL1	-17433
SDHA	-45
SH3RF3	69993
SHMT2	343
SLC47A1	-25653
SPEN	-11920
SRSF1	61
SRSF1	-317
SRSF10	-76
SSBP1	-233
STAT1	-6175
SUPT3H	-68104
TARS2	-142
THAP7	282
TRAM2	72237
TRAPPC3	-98
TRIP4	-5
UPK3B	38885
VAC14	22066
WDR74	112
XRCC2	39
XRCC5	1826
ZBTB33	-5466
ZFYVE28	-11544
ZFYVE28	-11801
ZMAT2	25879
ZNF184	-22740
ZNF692	-15439

## Sheet: Clos. genes p65-specific HeLa
Closest gene	Distance to TSS (bp)
A2M	-23948
A2M	-28741
A3GALT2	-21441
A4GALT	18572
A4GALT	-2854
A4GALT	-16445
A4GALT	-17141
A4GALT	-58192
A4GALT	-59892
AAGAB	79660
AARD	-11256
AASDHPPT	74722
AASDHPPT	75555
ABCA3	-174
ABCA4	84245
ABCA5	608
ABCA6	-37883
ABCB5	-7685
ABCC1	47314
ABCC1	76325
ABCC2	-2734
ABCC3	4553
ABCC3	27033
ABCC4	184141
ABCC4	-13206
ABCC4	-40179
ABCC6	74619
ABCF3	7
ABCG1	9173
ABCG1	14834
ABCG2	-3989
ABHD10	-55443
ABHD10	-84
ABHD17B	62850
ABHD17C	-127398
ABHD2	13878
ABHD2	17210
ABHD3	31731
ABI1	79673
ABI3BP	101500
ABI3BP	-45986
ABI3BP	-72624
ABI3BP	-73481
ABLIM1	9772
ABLIM1	-33270
ABLIM1	-66161
ABLIM1	-121715
ABLIM3	32648
ABR	68588
ABR	64655
ABR	31917
ABTB1	55840
ABTB2	123719
ABTB2	114175
ABTB2	94402
ABTB2	39357
ABTB2	35904
ABTB2	3027
ABTB2	-13657
ACACB	-72
ACADM	-17336
ACBD6	-19420
ACBD6	-27766
ACHE	-19366
ACKR3	73180
ACLY	-11620
ACO1	11464
ACOT1	8437
ACOT13	189
ACOT2	7564
ACOT2	8380
ACP6	29866
ACPL2	44375
ACSBG1	17749
ACSF2	5246
ACSL3	-72639
ACSL3	-29383
ACSL4	-41495
ACSL4	-107271
ACSL4	-114017
ACSS2	31186
ACTA2	-1994
ACTA2	-40975
ACTB	-28361
ACTBL2	115883
ACTBL2	-210438
ACTBL2	-253167
ACTBL2	-350299
ACTC1	-14469
ACTG1	83123
ACTG1	82583
ACTL7B	560867
ACTL7B	344232
ACTL7B	318981
ACTL7B	313485
ACTL7B	307622
ACTL7B	305378
ACTL7B	304250
ACTL7B	291111
ACTL7B	76861
ACTL7B	69777
ACTN4	38495
ACTR3B	-24022
ACTR3C	2557
ADA	56829
ADAM12	189061
ADAM12	183885
ADAM12	140795
ADAM12	14287
ADAM17	3037
ADAMTS1	25338
ADAMTS1	-42043
ADAMTS10	9770
ADAMTS15	61641
ADAMTS15	70745
ADAMTS16	-114183
ADAMTS3	256576
ADAMTS3	124511
ADAMTS5	-58000
ADAMTS5	-92892
ADAMTS5	-224284
ADAMTSL1	-358737
ADAMTSL1	-352740
ADAMTSL1	-94592
ADAMTSL1	-80429
ADAMTSL1	-68421
ADAMTSL1	-36085
ADAMTSL1	-13706
ADAMTSL1	-904
ADAMTSL1	92401
ADAMTSL1	192774
ADAMTSL4	14192
ADAP1	13656
ADARB1	-23623
ADARB1	-23292
ADARB1	30145
ADARB2	-217046
ADARB2	-220231
ADARB2	-231440
ADARB2	-374669
ADCY9	102591
ADHFE1	23895
ADHFE1	31228
ADHFE1	39018
ADHFE1	69859
ADHFE1	79944
ADHFE1	90303
ADI1	687
ADK	131804
ADK	213229
ADM	18049
ADM	61633
ADM2	874
ADORA2A	-24635
ADORA2A	6866
ADPGK	25352
ADPRH	3077
ADPRHL1	25299
ADRA1B	-90161
ADRA1B	-42287
ADRA1B	-16646
ADRA1B	-13914
ADRA1B	-7981
ADRA1B	-3542
ADRA1B	44770
ADRA2B	24118
ADRA2C	-19762
ADRA2C	127467
ADRB1	-17431
ADRB1	-17158
ADRBK1	-25351
ADRBK2	-76448
ADSS	15604
ADTRP	93262
ADTRP	76630
ADTRP	65751
ADTRP	19743
ADTRP	6220
ADTRP	-6973
ADTRP	-16356
ADTRP	-31370
ADTRP	-34324
ADTRP	-46364
ADTRP	-76246
ADTRP	-91060
AEBP2	-57476
AEBP2	-54942
AEBP2	43162
AEBP2	44248
AEBP2	204130
AEBP2	215177
AEBP2	305315
AEBP2	332364
AEBP2	444571
AEBP2	455288
AES	7698
AFAP1	97119
AFAP1	95127
AFAP1	1380
AFAP1	-21044
AFAP1	-25457
AFAP1	-33710
AFAP1	-38214
AFAP1L2	24492
AFAP1L2	2097
AFF1	-23503
AFF1	-6939
AGAP1	-162851
AGAP1	59910
AGAP1	73954
AGAP1	212574
AGBL1	323684
AGBL3	-66298
AGMO	-9632
AGO2	44028
AGO2	-82570
AGO2	-89115
AGO2	-155347
AGO2	-161518
AGO2	-182654
AGPAT9	315249
AGR2	353
AGR3	34412
AHCY	-11292
AHR	-203543
AHR	-198977
AHR	-189407
AHR	-187842
AHR	-63727
AHR	104548
AHR	107329
AHR	110098
AHR	223082
AHR	248182
AHR	301860
AHR	320116
AHSG	4169
AICDA	-16782
AIM2	-525
AIPL1	69421
AK4	-64434
AKAP1	73335
AKAP12	-171936
AKAP12	-171564
AKAP12	-169049
AKAP12	-152017
AKAP13	-62157
AKAP13	-33829
AKAP13	-26164
AKAP13	-22551
AKAP13	63275
AKAP6	-69406
AKAP6	69172
AKAP6	180649
AKAP8	48526
AKR1B1	36916
AKR1B1	23894
AKR1B1	-1035
AKR1B15	-73
AKR1B15	44991
AKR1E2	-481562
AKR1E2	-162979
AKT1S1	-19864
ALAS1	-67
ALCAM	-133649
ALCAM	-91649
ALCAM	1323
ALDH1A3	-119463
ALDH1B1	-73472
ALDH3B2	-27945
ALDH3B2	-52901
ALDH5A1	9921
ALDH7A1	112109
ALDH7A1	79091
ALDH8A1	313584
ALG10B	-259615
ALG10B	76210
ALG14	-14312
ALG6	-185
ALKBH1	44489
ALKBH3	40029
ALKBH5	-484
ALOX15B	20412
ALPK1	-2
ALPK2	87062
ALPK2	56076
ALX1	1114
ALX1	88011
AMACR	-208
AMBRA1	-3191
AMELX	48177
AMELX	145459
AMELX	177008
AMER3	52888
AMER3	68311
AMFR	42339
AMHR2	4222
AMHR2	4528
AMIGO1	-806
AMIGO2	-3151
AMIGO2	-17558
AMIGO2	-132713
AMOTL1	-36057
AMOTL1	-21059
AMOTL2	16499
AMOTL2	-4352
AMY1A	-9724
AMY1B	-9627
AMZ1	41538
AMZ1	78693
ANAPC1	185534
ANAPC13	14050
ANAPC16	-44713
ANAPC16	-42058
ANGEL1	-106259
ANGEL2	-73
ANGPT1	8175
ANGPTL2	-64864
ANK1	68191
ANK3	-25242
ANKDD1A	-27666
ANKDD1A	26473
ANKDD1B	-45286
ANKDD1B	-44522
ANKDD1B	-9079
ANKH	65088
ANKH	46679
ANKH	41403
ANKH	-36609
ANKH	-73448
ANKH	-73966
ANKH	-87728
ANKH	-136869
ANKH	-137840
ANKH	-245400
ANKLE2	1631
ANKRD10	99432
ANKRD10	44694
ANKRD10	-6375
ANKRD10	-27380
ANKRD10	-50422
ANKRD11	11729
ANKRD13A	30059
ANKRD13A	39712
ANKRD2	2382
ANKRD26	-49
ANKRD30A	-400054
ANKRD30A	228283
ANKRD32	-148256
ANKRD32	80056
ANKRD44	130495
ANKRD46	77273
ANKRD46	62961
ANKRD46	57113
ANKRD46	49599
ANKRD50	505812
ANKRD50	205236
ANKRD66	14195
ANLN	-86179
ANO2	177901
ANO6	17086
ANO6	18529
ANO6	68176
ANO6	108441
ANP32D	-31416
ANP32D	-26040
ANP32D	-3507
ANP32E	1517
ANPEP	-7340
ANTXR1	-2151
ANTXR1	33250
ANTXR1	130680
ANXA1	113572
ANXA1	287915
ANXA11	-33814
ANXA11	-37060
ANXA2	26534
ANXA2	3149
ANXA2	-9594
ANXA2R	92388
ANXA3	8796
ANXA3	9255
ANXA3	94633
ANXA4	-23917
ANXA4	37495
ANXA5	6152
ANXA8	21227
ANXA8L1	21216
ANXA8L2	21230
AOAH	71079
AOAH	65797
AOAH	65311
AOAH	-307578
AP1S3	111855
AP1S3	110787
AP1S3	18274
AP2A1	-1404
AP2A1	19414
AP2A2	39302
AP2S1	-100
AP2S1	-23357
AP3B1	31
AP4E1	-53910
AP4E1	-31563
AP5S1	-8916
APBB1IP	-102949
APBB1IP	48974
APBB1IP	49482
APBB2	150055
APBB2	93946
APBB2	37996
APC	-53
APLF	-70
APOB	-423910
APOBEC2	6467
APOBEC3A	1386
APOBEC3B	-143
APOBEC3B	2731
APOL6	31315
APOLD1	8338
APOO	-11979
APOO	-23532
APP	207163
APP	10504
APPL2	21338
APPL2	-74762
APPL2	-208206
APPL2	-208913
APPL2	-209679
AQP3	4402
AQP4	-3338
AQP5	-1929
AQP7	51961
AQP7	47515
AQP7	10863
AQP7	-13224
AQP9	131496
AR	74861
AREGB	53356
ARF6	100061
ARFGAP3	12484
ARHGAP12	62296
ARHGAP12	-12250
ARHGAP15	270466
ARHGAP17	39725
ARHGAP18	391705
ARHGAP18	50076
ARHGAP18	-34580
ARHGAP21	165317
ARHGAP21	103692
ARHGAP21	28053
ARHGAP21	16690
ARHGAP24	332680
ARHGAP26	87310
ARHGAP26	263578
ARHGAP28	-204719
ARHGAP28	-172403
ARHGAP28	-114811
ARHGAP28	-103042
ARHGAP28	-92999
ARHGAP28	-58165
ARHGAP28	-52436
ARHGAP32	48688
ARHGAP42	-283677
ARHGAP42	-172484
ARHGAP42	32372
ARHGAP42	48728
ARHGAP42	88606
ARHGAP5	-121168
ARHGAP5	-70446
ARHGAP5	-66530
ARHGAP5	51185
ARHGAP5	90921
ARHGAP6	155720
ARHGAP8	151750
ARHGEF10L	-12108
ARHGEF10L	12165
ARHGEF10L	42670
ARHGEF12	63909
ARHGEF16	49954
ARHGEF18	-14481
ARHGEF18	21125
ARHGEF28	28463
ARHGEF28	194303
ARHGEF28	200759
ARHGEF3	32763
ARHGEF3	10554
ARHGEF38	-1795
ARHGEF38	-590
ARID1A	27836
ARID1B	-56824
ARID1B	-19951
ARID2	-185646
ARID2	-54878
ARID2	-1994
ARID3B	5129
ARID5A	-31300
ARID5A	-4508
ARID5B	-153837
ARID5B	-151853
ARID5B	-140086
ARID5B	-1161
ARID5B	41771
ARID5B	149962
ARL14	-9524
ARL14	-96
ARL14	18942
ARL14EP	-5
ARL14EP	262
ARL4A	-39442
ARL4A	49954
ARL4A	77221
ARL4A	300807
ARL4A	330351
ARL4A	344305
ARL4C	-173205
ARL4C	-197555
ARL4D	-30997
ARL5B	53916
ARL6IP5	-1900
ARL6IP5	-150
ARMC1	-187
ARMC2	-24
ARMC2	96936
ARMC5	-4997
ARMC6	15
ARNT2	15388
ARNTL	-264493
ARNTL	-204025
ARNTL	-178708
ARNTL	-94234
ARNTL	38847
ARNTL2	-1593
ARNTL2	14866
ARPC1A	-100
ARPC1B	4724
ARRB1	-20686
ARRDC2	13482
ARRDC3	400006
ARRDC3	304055
ARRDC3	281265
ARRDC3	231181
ARRDC3	220507
ARRDC3	164040
ARRDC3	103178
ARRDC3	102771
ARRDC3	71479
ARSK	-1
ART4	7058
ART4	6416
ART4	1503
ARTN	-111106
ASAH2	-144783
ASAH2	-156044
ASAP1	142719
ASAP1	-81468
ASAP1	-116938
ASAP1	-119379
ASAP1	-126579
ASAP2	-57707
ASB2	17248
ASB4	-8766
ASB5	-1638
ASB6	1806
ASB7	111005
ASB7	119522
ASB8	1
ASB9	349
ASB9	-4
ASCC1	-28
ASCC1	-13274
ASCC1	-28120
ASCC2	16774
ASCL3	8108
ASH1L	96094
ASPH	193918
ASPH	122903
ASPH	-7584
ASPH	-45787
ASPH	-52770
ASPH	-68954
ASPH	-91138
ASPN	-24015
ASPRV1	-16505
ASPSCR1	3294
ASS1	766
ASTN1	19371
ASUN	325
ASZ1	-8140
ATAD1	-20677
ATAD2B	181165
ATF1	22709
ATF3	-41376
ATF7IP	-144469
ATG12	-16311
ATG14	45374
ATG14	-1034
ATG16L1	-104947
ATG7	16910
ATG7	113427
ATL2	80694
ATOH7	19115
ATOX1	-588
ATP11A	-32065
ATP11A	-31083
ATP11A	32784
ATP11C	8054
ATP13A3	3887
ATP13A3	2143
ATP13A3	-75045
ATP1A1	-83348
ATP1B1	-101372
ATP1B1	-57426
ATP1B1	-45299
ATP1B1	-34877
ATP1B3	63758
ATP2B1	-60536
ATP2B1	-120984
ATP2B1	-239288
ATP2B1	-242592
ATP2B1	-251518
ATP2B1	-315647
ATP2B1	-350057
ATP2B1	-382639
ATP2B4	9888
ATP2B4	16928
ATP2B4	23035
ATP2B4	47826
ATP2B4	66203
ATP2B4	66495
ATP2C1	-29435
ATP2C1	-23927
ATP2C1	-355
ATP5I	-97
ATP5L	16762
ATP5O	116355
ATP5O	114063
ATP5O	116
ATP5O	-31728
ATP5S	31697
ATP6AP1L	127032
ATP6AP1L	138931
ATP6AP2	-75953
ATP6AP2	66712
ATP6V0E1	33037
ATP6V1G1	-35631
ATP8B1	43263
ATP8B1	-65932
ATP8B1	-98926
ATP8B2	23813
ATP8B4	72183
ATP9A	23921
ATP9A	18285
ATRAID	-1837
ATXN1	77533
ATXN1	76017
ATXN1	48388
ATXN10	-74050
ATXN10	-70813
ATXN10	-66341
ATXN10	7781
ATXN10	17070
ATXN10	37583
ATXN10	38278
ATXN2	53946
ATXN2L	-15368
ATXN3L	-78169
ATXN3L	-112331
ATXN7L1	106432
ATXN7L1	45991
AUH	15116
AUTS2	201378
AVL9	92259
AVPR1A	105520
AXIN1	2207
AZIN1	82537
AZIN1	75668
AZIN1	73489
AZIN1	56195
AZIN1	1608
AZIN1	-60318
AZIN1	-72864
B3GALT2	-222328
B3GALT2	-468883
B3GAT1	-249119
B3GAT1	-349729
B3GNT2	96202
B3GNT5	32739
B3GNT7	10097
B4GALNT2	-26189
B4GALNT3	27670
B4GALT1	7273
B4GALT1	-5155
B4GALT1	-19318
B4GALT5	-34351
B4GALT6	35635
BACE2	-26687
BACE2	68750
BACH1	-102869
BACH1	-66677
BACH2	78101
BACH2	-72561
BACH2	-101355
BACH2	-114728
BAG3	16593
BAI3	-526856
BAI3	15781
BAIAP2L1	32136
BAIAP2L1	6459
BAMBI	-43390
BAMBI	57876
BAMBI	86292
BAMBI	233765
BAMBI	269355
BANP	149000
BARX2	-80032
BARX2	-51276
BASP1	-89387
BASP1	31878
BASP1	84719
BASP1	87685
BASP1	88553
BASP1	94964
BASP1	123483
BASP1	158107
BASP1	161226
BASP1	189202
BATF	-869
BBC3	5090
BBIP1	2527
BBOX1	95110
BBOX1	168759
BBOX1	172580
BBX	-314725
BBX	-305561
BBX	-285990
BBX	-238784
BCAR1	20686
BCAR1	-39210
BCAR1	-39659
BCAR3	182334
BCAR3	180300
BCAR3	174857
BCAR3	166872
BCAR3	116429
BCAR3	115691
BCAR3	72267
BCAR3	67280
BCAR3	48671
BCAR3	13696
BCAR3	1003
BCAS1	2785
BCAS4	-23267
BCAS4	61396
BCAT1	403069
BCAT2	-5081
BCDIN3D	-26177
BCHE	194317
BCHE	83745
BCL10	1267
BCL10	-37078
BCL10	-42987
BCL10	-52070
BCL2	158155
BCL2L11	178492
BCL2L11	200210
BCL2L11	286859
BCL3	-23163
BCL3	-9449
BCL3	-6970
BCL3	-6480
BCL3	-1023
BCL3	4878
BCL6	-66300
BCL6	-76114
BCL6	-96048
BCL6	-209790
BCL6	-219265
BCL6	-223388
BCL7C	50257
BCL7C	-89
BCL9	-2122
BCL9L	-2293
BCL9L	-10525
BCLAF1	-113421
BCMO1	-57092
BCOR	343944
BCOR	334936
BCOR	248327
BCOR	247018
BCOR	-3604
BCOR	-76911
BCOR	-91881
BCR	2466
BDH1	61227
BDH1	-71978
BDKRB1	13340
BDKRB2	-58489
BDKRB2	-37200
BDKRB2	-9493
BDKRB2	-9105
BDKRB2	-245
BEGAIN	18010
BEGAIN	-77818
BEND5	-154825
BEND6	-91677
BEND6	-16442
BET1	-125591
BET1	-179255
BFAR	25333
BFSP2	53166
BFSP2	69588
BHLHA15	-47029
BHLHA9	-37552
BHLHA9	-28477
BHLHE40	-237261
BHLHE40	-227398
BHLHE40	44433
BHLHE41	11088
BICC1	-45039
BICC1	-44345
BICC1	128227
BICD2	-26132
BID	-7869
BIK	-10290
BIK	16287
BIRC2	-1116
BIRC3	-11048
BIRC3	-185
BIRC3	6599
BIRC7	-3319
BLID	-64421
BLID	-81013
BLID	-93847
BLID	-228239
BLM	-10724
BLOC1S4	-110
BLOC1S4	31950
BLOC1S5-TXNDC5	71673
BLOC1S5-TXNDC5	66115
BLVRA	3456
BMP2	-176648
BMP2	-176141
BMP2	-116474
BMP2	-104393
BMP2	-55141
BMP2	3033
BMP2	226948
BMP2K	-1794
BMP5	6620
BMP5	-7257
BMP5	-27444
BMP6	-55556
BMP6	-28451
BMP6	3381
BMP6	76634
BMP7	273132
BMP7	259666
BMP7	235213
BMP7	218298
BMP7	91012
BMPER	-139874
BMPER	-84564
BMPER	-58683
BMPER	2294
BMPER	82573
BMPER	131278
BMPER	156462
BMPER	238685
BMPER	257446
BMPR1B	-27729
BNC2	224467
BNC2	165333
BNIP2	-136627
BOD1	-28919
BOD1	-30280
BOD1	-98160
BOD1	-120476
BOD1L1	-12564
BOD1L1	-264444
BOD1L1	-279798
BOD1L1	-484142
BOD1L2	63730
BPGM	-32636
BPIFB4	15589
BRAP	42413
BRAP	40412
BRD3	11688
BRD9	-19738
BRD9	-26786
BRDT	-23185
BRE	-36175
BROX	66863
BROX	72522
BROX	105189
BSPH1	30079
BST1	4586
BST2	832
BTBD16	-68827
BTBD3	-99259
BTBD3	-98803
BTBD3	3444
BTG1	441249
BTG1	110747
BTG1	80625
BTG1	79962
BTG1	74672
BTG1	65267
BTG1	-132852
BTG3	1219
BTG3	717
BTN2A2	5560
BTN3A1	-7844
BTN3A3	-7696
BZW1	-29864
BZW2	22063
BZW2	32968
C10orf105	6412
C10orf11	893644
C10orf111	-16
C10orf115	-34486
C10orf12	42947
C11orf44	103297
C11orf44	109095
C11orf44	109980
C11orf49	114616
C11orf73	-29
C11orf80	-1124
C12orf39	28535
C12orf40	146827
C12orf40	198460
C12orf44	-19464
C12orf44	46790
C12orf49	79172
C12orf50	589024
C12orf50	273119
C12orf50	208396
C12orf57	-113
C12orf73	-374
C14orf1	12679
C14orf132	56606
C14orf132	65564
C14orf159	1437
C14orf159	1829
C15orf27	91402
C15orf39	-48781
C15orf39	1790
C15orf48	15060
C15orf48	17637
C15orf48	24448
C15orf48	26182
C16orf45	55373
C16orf45	67831
C17orf59	-10023
C17orf70	-24336
C17orf78	12390
C17orf96	-1365
C17orf97	-177
C17orf99	-4068
C19orf77	29424
C1GALT1	-59444
C1GALT1C1	-23234
C1GALT1C1	-104908
C1orf101	91211
C1orf105	-255091
C1orf105	-76827
C1orf105	-68757
C1orf106	3653
C1orf111	120436
C1orf186	-1836
C1orf52	19263
C1orf61	-27307
C1QL1	-13712
C1QTNF1	-2963
C1QTNF1	4111
C1QTNF1	14737
C1QTNF2	27813
C1QTNF3	-32980
C1QTNF6	-8835
C1QTNF6	-9516
C1QTNF7	58262
C1QTNF9	-98601
C1R	57879
C1RL	-1
C20orf24	-13535
C21orf33	-28
C21orf33	37505
C21orf33	39216
C21orf33	42731
C21orf33	51391
C22orf29	48160
C22orf29	30839
C2CD3	32225
C2CD4A	43248
C2CD4B	43833
C2CD4B	29508
C2CD4D	3516
C2orf57	49981
C2orf62	-32504
C2orf71	51327
C2orf71	40850
C2orf74	-17487
C2orf82	-12928
C2orf83	-22461
C3	-97
C3orf52	-11112
C3orf52	11279
C4BPB	-877
C4BPB	4964
C4orf32	-71946
C4orf32	-61978
C4orf6	-167034
C4orf6	-159290
C5AR1	5628
C5orf24	-8292
C5orf42	-23310
C5orf46	12513
C5orf55	56325
C5orf64	-16767
C6orf165	579
C6orf89	22064
C6orf89	28626
C7orf69	-117512
C7orf69	-11165
C7orf69	-8659
C8orf22	-6454
C8orf22	57593
C8orf4	-98614
C8orf4	-34307
C8orf4	25
C8orf4	5764
C8orf4	21380
C8orf4	42652
C8orf4	55025
C9orf24	-6019
C9orf3	23577
C9orf3	52751
C9orf3	191335
C9orf3	247971
C9orf57	69965
C9orf57	18584
C9orf69	-105
C9orf91	91056
CA12	10471
CA4	-34372
CA5A	25182
CA5A	10930
CAAP1	648878
CAAP1	632425
CAAP1	630703
CAAP1	599637
CABLES1	-28965
CABP7	-55146
CABYR	-166314
CABYR	-146223
CABYR	-87267
CACHD1	-127112
CACNA1C	202400
CACNA1E	-13761
CACNA1H	7023
CACNA2D3	197957
CACNA2D3	231534
CACNA2D3	236790
CACNB2	17440
CACNB2	19126
CACNB2	168014
CACNG3	18104
CACNG3	43397
CACNG3	88531
CACNG3	89449
CACNG3	106727
CACNG4	-12707
CACNG4	20597
CACNG5	-143210
CACNG6	-11458
CACNG6	-11058
CADM1	15286
CALCA	-8597
CALCB	-10739
CALCOCO1	-98077
CALM2	-15413
CALML3	21096
CALML3	22141
CALML3	57804
CALML3	60179
CAMK1D	-15609
CAMK1D	106528
CAMK1G	-631736
CAMK1G	-487513
CAMK1G	-415319
CAMK1G	-6731
CAMK1G	4223
CAMK1G	23853
CAMK2A	-5787
CAMK2D	292563
CAMK2D	115141
CAMK2G	-13257
CAMKMT	216680
CANT1	11477
CAP2	4856
CAPN2	-4962
CAPN2	14482
CAPRIN2	-74450
CAPZA2	-85649
CAPZA2	-59539
CAPZA2	-51952
CAPZA3	162007
CAPZB	34456
CARD14	5494
CARD16	-2055
CARD18	-104877
CARHSP1	8033
CARS	-38594
CASD1	2193
CASP10	-24564
CASP10	123
CATSPERB	-23662
CATSPERD	-88
CAV1	-12574
CAV2	-144317
CAV2	-103787
CAV2	-72829
CAV2	-56148
CBFA2T2	-7172
CBFA2T3	49926
CBLB	88773
CBLB	76532
CBLB	62496
CBLB	47408
CBLB	-602
CBLB	-315032
CBLB	-474925
CBLB	-510445
CBLB	-559722
CBLC	-12680
CBLL1	-109
CBR3	-108
CBX2	-7848
CBX6	-1908
CCDC11	24613
CCDC124	-19005
CCDC124	-3221
CCDC146	-156329
CCDC146	-149786
CCDC146	-114404
CCDC170	40731
CCDC182	230581
CCDC24	2671
CCDC3	294027
CCDC3	281151
CCDC3	156321
CCDC53	40392
CCDC53	33564
CCDC57	-841
CCDC6	93748
CCDC64	24102
CCDC68	1301
CCDC71L	92233
CCDC81	67690
CCDC81	92657
CCDC81	109624
CCDC85C	29432
CCDC90B	-355254
CCDC93	55781
CCDC97	-13463
CCDC97	-1525
CCL17	-16147
CCL2	-19589
CCL2	-2537
CCL20	-32346
CCL20	-17345
CCL20	-120
CCL20	4486
CCL21	3350
CCL21	-5727
CCL21	-8052
CCL28	695
CCL28	-10007
CCL5	-9742
CCND1	-258633
CCND2	-166261
CCNG1	-2950
CCNL1	-645
CCNL1	-14829
CCNY	-36656
CCNY	-29749
CCNY	110958
CCR1	84012
CCR7	-33936
CCRN4L	-370386
CCT2	-14401
CCZ1B	-45190
CD109	102705
CD180	192786
CD180	180932
CD180	123322
CD180	35584
CD1D	-34573
CD1D	-34229
CD27	-14109
CD300LG	-6172
CD34	20776
CD44	-108297
CD44	-107115
CD44	-103171
CD44	136485
CD46	71980
CD47	133821
CD47	103694
CD47	102325
CD47	84648
CD47	30423
CD47	-40310
CD55	-81592
CD55	-80781
CD55	-669
CD55	-176
CD58	61477
CD59	13008
CD63	114
CD70	-12895
CD74	18364
CD83	-24111
CD83	153533
CD83	154648
CD83	168728
CD9	16767
CD9	26919
CD96	-220181
CDC42BPA	-39108
CDC42EP2	-8730
CDC42EP3	-130840
CDC42EP4	23207
CDC42EP4	8306
CDC42EP4	-23103
CDC42EP4	-28190
CDC42EP5	-12797
CDC5L	102886
CDC5L	348224
CDC7	52205
CDC7	66743
CDC7	112760
CDCP2	29065
CDH1	27866
CDH10	349491
CDH10	-144014
CDH10	-187324
CDH11	-292239
CDH18	-209128
CDH3	-8363
CDH3	14007
CDH5	15901
CDH8	244435
CDH8	96554
CDH9	192336
CDH9	191488
CDH9	191119
CDH9	-203424
CDK12	-699
CDK13	-57550
CDK18	-11052
CDK6	36076
CDK6	1722
CDK6	-82986
CDK6	-121406
CDKAL1	8640
CDKAL1	527633
CDKN1A	3723
CDKN1A	4346
CDKN1B	-12366
CDKN1C	108346
CDKN2AIPNL	-53883
CDKN2B	-43426
CDKN2B	-70854
CDKN2B	-75508
CDKN2B	-88545
CDKN2B	-94102
CDKN2B	-115407
CDKN2B	-139049
CDKN2B	-160964
CDKN2B	-202505
CDNF	245853
CDNF	232613
CDNF	184094
CDNF	95150
CDNF	17850
CDV3	-4797
CDV3	-3436
CDYL	-176357
CDYL	-88255
CDYL2	44526
CDYL2	-33478
CDYL2	-42485
CEACAM16	-6848
CEACAM5	-6082
CEBPB	118108
CEBPB	122071
CEBPB	142013
CEBPB	143240
CEBPD	226413
CEBPD	225454
CEBPD	213881
CEBPD	8981
CEBPE	-22566
CELA3A	24373
CELA3B	-19844
CELF1	10550
CELSR1	8816
CELSR1	-8350
CENPBD1	-23
CENPC	753700
CENPC	509934
CENPO	-71517
CENPV	66920
CEP120	-37176
CEP135	31928
CEP350	-24270
CEP57L1	77200
CEP76	-38765
CERS5	-34817
CETP	-655
CFDP1	-266
CFL2	-1253
CFLAR	13234
CFTR	102575
CFTR	108567
CHAC2	-833196
CHAC2	-290690
CHAC2	-261698
CHD2	-95744
CHD2	-90074
CHD2	-22704
CHD2	4695
CHD6	113120
CHD6	1001
CHD7	-49527
CHEK2	13043
CHGB	-66979
CHIC2	-17640
CHML	44431
CHML	43434
CHML	32110
CHML	31809
CHML	25657
CHMP1B	8762
CHMP2A	-545
CHMP4B	-21525
CHMP4B	1033
CHMP6	-168671
CHMP6	-164848
CHMP6	-158553
CHMP6	-135215
CHMP6	-14976
CHMP7	2843
CHORDC1	-514247
CHRD	60300
CHRD	68982
CHRDL2	57848
CHRDL2	52174
CHRDL2	34103
CHRM1	12417
CHRM3	185286
CHRNA10	-5345
CHRNA9	28189
CHST11	214901
CHST15	-2908
CHST3	45356
CHST7	54880
CHST7	64338
CHSY1	146572
CIB2	18221
CIDEA	-20714
CISD1	11573
CISD1	12474
CITED2	37841
CITED2	-2167
CITED2	-33251
CITED2	-62279
CITED2	-171654
CITED2	-334448
CITED2	-668923
CITED2	-687588
CITED4	-15654
CITED4	-36265
CKAP2	47039
CKAP4	20256
CKAP4	-53924
CKM	-3303
CLASP1	159992
CLASP1	118414
CLCF1	-683
CLCN4	-37194
CLDN1	90374
CLDN1	-22896
CLDN10	17461
CLDN11	29757
CLDN11	70072
CLDN14	8607
CLDN16	-9145
CLDN16	-1777
CLDN16	-1322
CLDN20	-101028
CLDN20	-92616
CLDN20	-62079
CLEC16A	13601
CLEC16A	47447
CLEC16A	69897
CLEC16A	135220
CLEC18A	-33119
CLEC3B	-14306
CLEC4M	36599
CLEC6A	-36128
CLEC7A	-2213
CLIC4	937
CLIC4	41055
CLIC6	175353
CLIC6	176507
CLINT1	-89698
CLIP1	-19578
CLIP2	-14860
CLIP2	-9662
CLIP2	-4461
CLIP2	44706
CLIP3	2384
CLIP4	252983
CLK4	601
CLK4	-15521
CLLU1	15602
CLLU1	128198
CLMP	62140
CLMP	49944
CLMP	-2621
CLMP	-3137
CLPTM1L	17984
CLPTM1L	17480
CLTCL1	19652
CLU	-2252
CMBL	-2477
CMC2	82285
CMC2	73840
CMC2	67941
CMIP	-43630
CMIP	-39276
CMIP	-37853
CMIP	-20205
CMIP	-12950
CMIP	93997
CMIP	141442
CMSS1	83617
CMSS1	92507
CMSS1	93696
CNBP	-28108
CNGA2	87925
CNGB1	77005
CNGB1	60128
CNGB1	31837
CNKSR3	-44577
CNNM2	79889
CNNM2	103829
CNNM4	26230
CNOT1	-489
CNOT6	-29646
CNOT6	-27199
CNR2	7245
CNTN4	-141126
CNTN5	-310043
CNTN6	370552
CNTN6	485725
COBL	-7934
COBL	-33670
COBLL1	101230
COBLL1	58920
COG3	-188
COG6	460543
COG6	475747
COG7	29474
COG7	-16799
COL11A1	210783
COL12A1	456662
COL12A1	226559
COL12A1	48487
COL12A1	22792
COL14A1	28784
COL15A1	-56815
COL15A1	-13604
COL15A1	50113
COL16A1	3141
COL3A1	4098
COL4A2	40599
COL4A2	64779
COL4A2	105056
COL4A5	7621
COL4A6	41243
COL4A6	39841
COL5A1	3099
COL5A1	4768
COL5A1	28467
COL5A2	74769
COL5A2	-106571
COL6A5	101559
COL8A1	-132309
COL8A1	-117721
COL8A1	-17268
COL8A1	35878
COL8A1	82708
COLEC10	-15616
COLEC10	-12868
COLEC10	442
COLEC10	35354
COMMD1	137436
COMMD2	-20552
COMMD3	-70195
COMMD9	157436
COMMD9	139564
COMMD9	-7966
COMP	-13659
COPG1	-18706
COPS4	-188
COPS8	43099
COPS8	86321
COPS8	93383
COPS8	116975
COPS8	138142
COQ2	77004
COQ2	17224
CORO2A	100
CORO6	-88195
CORO6	-121859
CORO6	-122092
COX14	-1718
COX17	-122
COX19	1331
COX4I1	579
COX4I1	22077
COX6A1	-195
COX7C	291661
CP	41766
CP	-3303
CP	-51252
CPA5	11559
CPA6	160860
CPD	-2184
CPE	124088
CPE	124488
CPEB2	-419218
CPEB2	-300793
CPEB2	-275451
CPEB2	-171013
CPEB2	-146214
CPEB2	-113630
CPEB2	-85451
CPEB2	55242
CPEB3	23574
CPEB4	-134334
CPEB4	-123756
CPEB4	-121703
CPEB4	-33860
CPM	-91365
CPM	-119981
CPM	-132752
CPN2	77086
CPN2	57765
CPN2	31335
CPN2	18009
CPNE5	16586
CPNE8	13387
CPNE9	1101
CPQ	-34333
CPQ	-33535
CPQ	3060
CPQ	294584
CPS1	71444
CPSF6	-137806
CPT1A	8835
CPT1A	-15796
CPXCR1	136165
CRABP2	-2958
CRADD	-52556
CRADD	-188
CRADD	106970
CRADD	107703
CRB1	74107
CRB1	154960
CRB1	172643
CRB1	173971
CREB1	-236
CREB1	27320
CREB3L2	3080
CREB5	-6656
CREB5	7390
CREB5	273539
CREBBP	-78646
CRELD2	17605
CRIM1	16316
CRIPT	25827
CRISPLD2	16359
CRISPLD2	60007
CROCC	-140741
CROCC	-25648
CRTAC1	12340
CRTC1	-52
CRTC3	30384
CRTC3	62436
CRYAA	-6069
CRYAA	10077
CRYAA	42566
CRYBA4	43642
CRYL1	33012
CRYM	2438
CSF1	-33102
CSF1	-17921
CSF2	20860
CSGALNACT1	23463
CSGALNACT1	-63080
CSGALNACT1	-76059
CSGALNACT1	-88706
CSNK1E	18566
CSNK1G3	307912
CSPP1	62607
CSRP1	20009
CSRP1	5803
CSRP1	570
CST3	11588
CSTB	18278
CSTB	-6428
CSTF2	9537
CTAGE1	71986
CTAGE1	-50187
CTAGE1	-107095
CTAGE1	-134027
CTAGE1	-221254
CTAGE6	-49157
CTBP2	-20251
CTBP2	-88909
CTH	-489
CTIF	136330
CTNNA1	-56654
CTNNA1	-28010
CTNNA1	917
CTNNAL1	1095
CTNNAL1	-22768
CTNNB1	-227633
CTNNB1	-202818
CTNNB1	-97042
CTNNB1	-81798
CTNNB1	68803
CTNND1	31245
CTPS1	-34763
CTPS1	-2232
CTSC	-670
CTSC	-11273
CTSC	-19841
CTSC	-77482
CTSC	-147327
CTSC	-217486
CTSL	-40706
CTSS	965
CTTNBP2NL	-98390
CUL1	-77900
CUL3	-168996
CUX1	67157
CUX1	71880
CUX1	193173
CX3CL1	5263
CX3CL1	7285
CXADR	-717257
CXADR	-509069
CXADR	-22619
CXADR	-643
CXADR	10858
CXCL1	47997
CXCL10	-109
CXCL2	11635
CXCL2	-10097
CXCL2	-17850
CXCR4	-25509
CXCR4	-65905
CXCR4	-98226
CXCR4	-119909
CXCR4	-193939
CXorf36	-279148
CXorf36	-306306
CYB561	403
CYB561A3	-13624
CYB5B	40929
CYB5D2	18157
CYB5R2	-3078
CYBA	-469
CYBB	-33174
CYLD	-821
CYP11A1	-11363
CYP17A1	35825
CYP17A1	34161
CYP17A1	-193
CYP1B1	17930
CYP1B1	-70838
CYP1B1	-125900
CYP1B1	-140022
CYP24A1	50306
CYP24A1	50051
CYP26A1	109073
CYP26B1	197120
CYP26B1	9498
CYP26B1	-62580
CYP27A1	24022
CYP27A1	24769
CYP27C1	-2957
CYP27C1	-21058
CYP2A6	18335
CYP2A7	-38502
CYP2B6	-28506
CYP2B6	40775
CYP2S1	-33724
CYP2S1	-9436
CYP39A1	13932
CYP7B1	41804
CYSLTR2	20600
CYSLTR2	76560
CYTH1	75772
CYTH1	65341
CYTH4	25149
CYTL1	51124
DAAM1	14815
DAB1	219750
DAB2	-34117
DAB2	-272343
DAB2	-355409
DAB2	-480437
DACH1	575801
DACT1	159178
DAD1	255567
DAD1	245393
DAD1	219521
DAG1	-8089
DAGLA	-13600
DAGLA	15773
DAGLB	5
DAP	159682
DAP	133215
DAP	97284
DAP	36148
DAP3	74542
DAPK1	-212494
DAPK1	-127583
DAPK1	102451
DAPK2	35435
DAPK3	2317
DAPL1	-71180
DAPL1	-70267
DAPL1	53192
DAPL1	74189
DAPP1	-52842
DAPP1	899
DAW1	-18258
DAW1	-10718
DAW1	4806
DAZL	-60827
DBX1	206769
DBX1	165023
DBX1	148879
DBX1	124396
DCBLD2	-1650
DCHS1	17792
DCLK3	-44434
DCN	-144969
DCN	-223972
DCN	-230558
DCP2	-18125
DCPS	25550
DCPS	35811
DCPS	36494
DCPS	42376
DCTD	-58605
DDA1	2559
DDC	30353
DDC	-67610
DDIT4	-28712
DDIT4	-13288
DDIT4	12467
DDIT4	23443
DDIT4	36987
DDIT4L	96697
DDR1	-14560
DDR2	31479
DDR2	49779
DDR2	58602
DDRGK1	256
DDX11	-35705
DDX11	119046
DDX20	64912
DDX39A	1102
DDX3X	-30855
DDX3X	48535
DDX47	-26319
DDX47	144
DDX50	-29744
DDX60L	-7079
DEC1	474207
DEFB107A	108493
DEFB107B	95045
DEFB131	10675
DEFB131	35027
DEFB131	65817
DEGS1	68681
DENND1A	-3539
DENND2A	12287
DENND2D	7760
DENND3	-52483
DENND3	1225
DENND3	23739
DENND3	25069
DENND3	25625
DENND5A	84419
DENND5A	-8462
DENND5B	72131
DFNA5	36155
DFNA5	16266
DFNA5	-25833
DFNA5	-29031
DGKD	-3591
DGUOK	55465
DHFRL1	-865960
DHRS12	-15263
DHRS3	67635
DHRS7B	150
DHRS7C	27493
DHRS9	67270
DHRSX	-2002
DHX15	323228
DHX15	263295
DHX15	155583
DHX30	-570
DHX35	80249
DIAPH3	894330
DICER1	23558
DIEXF	12122
DIEXF	35897
DIO1	25127
DIO2	614738
DIO2	369012
DIO2	-739
DIO3	-117066
DIO3	-80600
DIRAS2	416110
DIRC2	-34
DISC1	201576
DISP1	82949
DKK1	-56785
DKK3	32289
DKK3	16513
DKK3	15018
DKK3	-8324
DKK3	-35155
DLD	777
DLEU1	163029
DLEU1	252943
DLEU1	275604
DLEU1	329446
DLG4	-908
DLGAP1	488491
DLL1	161419
DLL1	64812
DLX2	4823
DMRTA1	-208747
DMRTA1	-205993
DMRTB1	113148
DMXL2	-665
DNAH1	-2403
DNAH11	74021
DNAH11	74873
DNAH17	44233
DNAH17	-15028
DNAH17	-68738
DNAH3	-8093
DNAH5	991938
DNAH5	572042
DNAH5	566245
DNAH5	516093
DNAH5	478953
DNAH5	-91624
DNAJB8	88042
DNAJC10	-367
DNAJC15	31746
DNAJC15	130776
DNAJC15	237870
DNAJC5B	-88026
DNAJC5B	-56727
DNAJC5B	-56079
DNAJC6	-61548
DNASE1L3	48769
DNASE2B	-32681
DNM3	40073
DNM3	183678
DNM3	199176
DOC2B	-18766
DOCK10	132270
DOCK4	149817
DOCK5	-9443
DOK5	136266
DOPEY2	45742
DOPEY2	70817
DPEP2	4818
DPF2	74
DPH1	-31
DPH6	63967
DPM2	-17106
DPM3	-9161
DPP3	406
DPP7	-4235
DPP9	-773
DPPA4	-589807
DPT	-53686
DPY19L1	185425
DPYD	240334
DPYSL2	-5720
DPYSL2	31059
DR1	-27184
DR1	-7222
DRAM1	-20084
DRAM1	-17447
DRAM1	-45
DRAM1	17692
DRAM1	48239
DRAM1	58930
DRD1	65603
DRD1	-16156
DSC3	55045
DSCR3	-71713
DSCR4	42798
DSCR4	38063
DSCR8	18413
DSE	17198
DSEL	-111925
DSEL	-250138
DSG1	-76041
DSG1	-49773
DSP	-61507
DSP	-36074
DSP	1763
DST	-72214
DTNA	33619
DTNA	55954
DTNA	56944
DTNBP1	-100961
DTX2	6499
DTX2	13037
DUSP1	56158
DUSP1	12893
DUSP1	-11653
DUSP10	406521
DUSP10	347807
DUSP10	302613
DUSP10	301960
DUSP10	23487
DUSP10	-97890
DUSP14	-21473
DUSP16	97130
DUSP16	92788
DUSP16	28995
DUSP16	22784
DUSP16	-20702
DUSP16	-23303
DUSP4	-204906
DUSP4	-291359
DUSP4	-314662
DUSP5	-71481
DUSP5	-10103
DUSP5	-1673
DUSP5	6438
DUSP6	235430
DUSP6	190368
DUSP6	173069
DUT	71532
DUT	128483
DUT	128869
DYNLRB2	-366387
DYNLRB2	-343004
DYNLT3	-64915
DYRK1A	-73232
DYRK1B	-640
DYRK2	-136400
DYRK2	22917
DYRK2	93974
DYRK2	179535
DYSF	312835
DYSF	318439
DZIP1	37666
DZIP1L	32944
DZIP3	92
E2F3	42672
E2F3	53342
E2F8	-200830
EAF1	-17899
EAPP	-16300
EBAG9	49317
EBF2	-106109
ECE1	-34342
ECH1	-3584
ECHDC1	-23643
[truncated: 5,977 more rows]

## Sheet: Clos. genes E2F1-specific U2OS
Closest gene	Distance to TSS (bp)
AAMDC	65457
ACTB	797
ACYP1	33
ADAT1	-20
AKAP11	-203
ALDOA	-80
ALG8	-62
ANAPC11	-15
ANKRD20A1	528801
ANLN	-22519
ANP32B	1478
AOAH	-307463
AP4M1	-695
APEX2	-1
APOLD1	-249
ARHGAP11A	-9
ARHGAP28	-104810
ARHGEF39	60
ARID4A	-20
ATAD2	-318
ATG16L2	113
ATL3	8
ATOH7	500
ATP5H	13147
AURKB	-13
B3GAT1	-684197
BIRC5	66
BLM	48
BRIP1	-17
BTG3	-134
BUB1B	16
BUB3	-165
C12orf57	-6028
C14orf142	-91
C16orf80	-231
C18orf56	-95
C19orf68	33400
CA5A	-14800
CBX5	-71
CBX6	-15
CBX7	-19
CCDC47	77
CCNE1	65
CCNF	47
CDCA3	760
CDCA4	-81
CDCA5	105
CDK1	-60
CDK10	207
CDKN2D	-281
CDT1	544
CENPBD1	-343
CENPI	-2352
CENPM	216
CENPN	17
CEP152	-122
CEP55	-99
CEP76	43
CHCHD3	-235
CHERP	37
CHRAC1	645
CKAP5	-126
CLN6	318
CNTLN	-19
CNTRL	-152
COMMD4	185
COPS3	65
CSPG4	-45739
CSTF2T	-355
CSTF3	-225
CTCF	-45
CTDSPL2	-143
CTNNA3	-68349
DCLRE1C	-189
DDTL	-12
DDX11	-47
DEK	285
DERL2	-309
DHX35	-202
DLEU1	-166
DLGAP5	-79
DNA2	367
DNMT1	418
DONSON	7
DSCC1	95
DSN1	-64
DUSP15	-9390
E2F3	-332
EDRF1	20
EED	527
ENSG00000005189	13
ENSG00000173213	39024
ENSG00000173213	39361
ENSG00000261717	-130
ERLIN1	2344
ESCO2	85
EXOSC8	221
EZH2	-552
FAM111A	2045
FAM111B	-509
FAM178A	-43
FAM76B	-137
FAM96A	34
FANCC	303
FBXO31	66241
FEN1	263
FMNL3	-224
FOXD4L2	-301141
FUS	653
GAS8	-29
GINS3	71
GJB1	-33192
GNGT2	17313
GPHN	544
GPR19	-11710
GTF3C5	-15
GTPBP1	-90
GTSE1	108
GUSB	77
GXYLT1	-63
H2AFV	-382
H2AFV	-63
HAUS2	9
HIBADH	4
HIST1H2BO	1092
HIST1H3B	-126
HMGB1	151535
HMGXB4	-64
HNRNPF	-10435
HSPA14	122
HYLS1	449
IER2	-19
IGF2BP3	-3856
INCENP	76
IPO7	1
IRF8	228
ITGB1	-47924
KCNAB3	13508
KDELC2	-90
KDELR2	42
KIAA0101	20
KIAA1731	-43
KIF18A	56
KIF18B	-64
KIF20B	20
KIF23	-30
KIF4A	-35
KLRB1	159630
KPNA2	-15894
L3MBTL2	-24
LCMT2	301
LCOR	-31316
LEMD3	-93
LGR4	109549
LIF	39710
LIG1	276
LIMK2	-36206
LIN52	146
LMLN	213695
LRR1	262
LRRC20	-778
LRRC23	-13651
MAGOHB	63
MAMSTR	-1013
MASTL	-1
MAZ	-960
MCM4	-27
MCMBP	-175
MELK	10
METTL2A	-42
MIS18BP1	169
MKI67	-84
MLLT6	-3025
MON2	136460
MRPL51	-385
MTHFD1	-341
MYBL2	-74
MYO1G	-20722
MYOM2	598091
NANOS2	-13107
NAP1L4	-72
NCAM1	1682
NCAPD3	-3
NCAPG2	23
NCAPH2	-26
NDC80	57
NDUFS3	-272
NFATC2IP	-55
NLRP14	-5
NOC3L	-136
NOLC1	-81
NUDT1	19
NUMA1	125
NUP214	-139
NUP85	27
NUSAP1	-61
OBP2B	9080
OIP5	48700
OR4D9	35663
OR4Q3	-281657
OTX2	-182132
P4HB	-98
PA2G4	81
PAFAH1B3	199
PAQR4	17
PARP2	-28
PATZ1	194
PCMTD2	31519
PCNT	-255
PDS5B	-48
PEX2	300
PGP	-143
PIAS1	-45
PKNOX1	128
PLCG2	-67426
PLEKHG2	-27
PLIN3	-42211
PMM1	-233
POLD1	-17
POLD3	80
POLE	-40
POLE2	96
POLG	-245
POP7	-91
PPCDC	68
PPIA	-164
PPIAL4G	800210
PRC1	-216
PRIM1	-9
PRMT3	-5
PSMC3	-82
PSMC3IP	90
PTAR1	-92
PTBP1	807
PTPDC1	82183
RAC1	-131
RACGAP1	53
RAD21	57
RAD51AP1	-12
RAD51D	-39
RAD52	-192
RAD9B	45
RALGAPB	-37452
RAN	-95
RANBP1	-119
RANBP3	-194
RANBP9	-309
RBM14	-141
RDM1	-15
RECQL	-25
RECQL4	-39
RFC2	38
RFC3	70
RFWD3	-14
RGS3	18951
RHNO1	-20
RIC8B	-469
RMDN3	464
RMI1	-37
RNPS1	-523
RPS13	-97
RPS16	-109
RRM1	14
RTKN2	17
RTTN	-128
SAC3D1	105
SARNP	-1
SBNO1	-14819
SCAF1	-206
SCAF4	-223
SCAPER	-152
SDF2L1	9850
SF3A2	275
SFR1	-9
SIK2	-300
SIN3A	-2292
SKA1	17
SKA2	355
SKA3	40
SLC38A2	-10678
SLC9A8	113
SLX1B	-67
SMC1A	49
SMC1A	524
SMC3	-352
SMC5	-55
SMIM13	79
SMYD4	-13
SNRNP70	-195
SNRPA	-138
SNRPB	105
SNRPD1	262
SNX5	-80
SPAG5	231
SPATS2	-221
SPHK1	-141
SRSF1	-303
SRSF2	-204
SSRP1	-25
STARD13	-257190
SUV39H1	512
SUV39H2	-236
SYNE2	-3
SYNM	-42842
SYTL2	-128506
TBC1D15	13
TCEA1	108
TEX9	-21
TFAP2A	10899
TFDP1	-149
THEM6	-57
TIAM1	-577
TIMM21	-154
TIPIN	-30
TMEM11	399
TMEM116	-91
TMEM126B	-49
TMEM143	-21
TMEM194A	28
TMEM230	-6337
TP53TG3D	57784
TRIM37	-380
TRIM9	965
TRPM6	-64867
TSPY1	733288
TTI1	-11
TUBG1	-27
TUBGCP3	-2
TXNDC16	-148
TYMS	27
UBAP2	-657
UBE2C	46
UBE2I	754
UBE2S	-345
UNK	358
UPP1	-3629
VCPKMT	-87
VIM	227
VIPR2	-190913
WDR34	88
WDR76	13
WDYHV1	-93
WEE1	-103
WNK1	-1591
XRCC1	368
YTHDF1	-128
ZBTB14	-245
ZC3H18	-56
ZC3H3	-5
ZDHHC12	-260
ZFP36L1	-23241
ZIC3	-127824
ZNF184	-6582
ZNF337	-522422
ZNF341	608
ZNF367	-95
ZNF367	-511
ZNF384	443
ZNF487	18658
ZNF789	-15
ZWINT	-86

## Sheet: Clos. genes E2F1-p65 U2OS
Closest gene	Distance to TSS (bp)
ACPT	14224
ANHX	-29002
ANLN	3
ARHGEF18	11078
ART1	9182
ASH2L	207
ATAD2	-7
C12orf65	246
CACNA1C	202386
CEP192	-137
CEP78	-64
CHAMP1	-127
CREBZF	-52
CTDP1	-59224
CXXC11	340657
DGCR8	-235
DNAJC9	1578
DPYSL2	-83
ENTPD5	77
EPN2	-47202
EPN2	-49243
FAM20C	-182831
FAM83A	-21780
FANCA	-30
FCHSD2	-437
FDXR	-412
GINS1	-49
GNB1L	-99
GOLGA8G	-56311
GRAP	-14794
GRAP	-64880
HIST1H2BJ	740
HIST1H4A	-87
HIST1H4J	36
HNRNPA2B1	-99
IL9R	32927
IQSEC3	-80365
MIOS	73572
MKI67	-338155
MYBL2	-9573
MYC	93
MZF1	-33960
NCOA5	-101
NRARP	-26098
OR4F4	-57909
OR4F5	-58942
PARN	143197
PBK	245
PCIF1	541
PLEKHG4B	-129487
PPIF	0
PPM1D	-130
PREX1	312346
PRMT2	64233
PTPRN2	-7542
RAD51C	122
RBBP8	-23
RBL1	-22
RPS20	-134
SAE1	19
SEH1L	396
SFSWAP	-122681
SH3RF3	70018
SIRT1	-64
SLC25A40	-144
SNX16	-253
SNX19	-425858
SOX8	43567
SPATC1L	-135
SRRT	-165
SULF2	-108678
SULF2	-108269
TBC1D31	42
TBCD	-8
TIMELESS	220
TK1	107
TMEM106A	36756
TOMM5	-25
TUBA1B	563
TUBGCP5	37
USP18	88708
USP32	-243
WDR45B	62162
WDR74	105
ZNF337	-521373
ZNF692	-87280
ZNF707	-14973
ZNFX1	-343

## Sheet: Clos. genes p65-specific U2OS
Closest gene	Distance to TSS (bp)
ABCA5	-308
ABHD2	13919
ABHD3	81
ABHD5	127
ABTB1	-184
ABTB2	123849
ACBD6	-27712
ACER3	118
ACN9	1158
ACOX1	-310
ACTB	207
ACTG1	82635
ACTG1	35
ACTL6A	264
ACTR1B	214
ACTR8	150
ADAMTS16	-114099
ADAT1	96
ADCK5	59
ADPGK	44
ADRA2C	188837
ADRBK2	-116660
ADSL	34
AFAP1	75918
AFF1	71828
AFG3L2	216
AFTPH	50
AGBL5	-951
AGK	265
AGL	-514
AGPAT5	-59326
AGPAT6	4
AGPAT9	315317
AIMP2	65
AKR1A1	139
AKT1S1	-19850
ALAS1	76
ALDH7A1	254
ALG6	160
AMACR	44
AMD1	89
AMDHD2	-22
AMHR2	-2280
AMIGO2	-16172
ANKRD20A1	528995
ANO1	-128720
ANXA2	44
ANXA4	23
AP2S1	-9465
APBA3	103
APLF	19
APLP2	12
APOBEC3B	2740
APPBP2	-79
ARC	1069
ARF4	126
ARHGAP42	54399
ARHGEF16	17089
ARHGEF18	11302
ARHGEF19	5728
ARID1B	-90596
ARID1B	243492
ARL15	-170
ARL4C	-173231
ARL4D	-37962
ARL4D	-31129
ARL5A	156
ARMC10	348
ARPC1A	-173
ARPC1B	58
ARSI	-14428
ASAH1	503
ASB2	17282
ASCC1	102
ASF1B	433
ASNSD1	110
ASTN1	81131
ATF3	180
ATF4	5
ATG16L2	-257
ATP1A1	-566
ATP1B1	688
ATP5E	-223
ATP5J2-PTCD1	28
ATP5S	22
ATP6V1B2	88
ATP6V1D	-119
ATP9B	131345
ATRAID	21
ATRIP	125
ATRN	-155
ATRN	23
ATXN1	76062
ATXN1L	-54
ATXN2L	-368
AURKB	-16533
AZIN1	75644
AZIN1	58153
AZIN1	57794
B2M	44
B3GAT1	-459578
B4GALT3	-62
BACH1	-102886
BACH1	-437
BAIAP2	31
BAMBI	223
BBC3	6433
BBC3	5106
BCAR1	20688
BCAS1	177176
BCAS1	169913
BCL3	-1004
BDKRB1	13333
BHLHE40	-146
BHLHE40	47599
BIRC3	-136
BIRC6	-138
BMP5	6424
BMP7	259683
BMS1	58
BNIP2	-138980
BOLA1	-324
BPTF	-100
BRAT1	277
BRD1	438513
BRD1	437851
BRD1	436955
BRI3	13
BRK1	-113
BSG	70
BTBD1	157
BTBD10	-143
BTBD2	58
BTG1	100
BTG2	67
BTN2A2	5505
BTRC	10832
C10orf10	84
C11orf30	-2336
C11orf54	-184
C12orf49	37
C12orf5	71
C12orf57	20
C15orf39	3077
C16orf72	86
C18orf32	-70
C19orf12	-324
C19orf24	-5629
C1orf61	7687
C1orf63	117
C21orf2	428
C21orf33	-173
C2orf42	366
C5orf28	-161
C5orf51	3
C6orf226	148
C6orf62	24
C7orf69	-8633
C7orf69	-8381
C8orf17	223780
C8orf33	-49544
C9orf114	90
C9orf78	25
CA5A	-14969
CACHD1	-637
CALM1	29
CALM2	112
CALM3	86
CALR	30
CASC4	-86
CASP3	89
CBFB	-52
CBWD1	53
CBWD5	10
CBX2	-249
CBX4	58
CBX7	-22312
CCBL2	371
CCDC101	201
CCDC102A	378
CCDC25	44
CCDC57	-839
CCDC6	135
CCDC61	75
CCDC85B	720
CCDC86	9
CCDC88A	-171
CCDC90B	377
CCL20	4792
CCND1	72
CCNL1	-599
CCT2	228
CCT4	163
CCT7	142
CD28	-22415
CD2AP	69
CD300LB	17327
CD300LB	16935
CD300LB	16519
CD44	18
CD68	127
CD83	113
CD83	154626
CDC42EP3	602
CDC42SE2	-26
CDH18	-883677
CDK12	-649
CDK6	-70550
CDKN1A	58
CDPF1	186
CEBPB	26
CEBPB	117927
CENPE	73
CEP170	153290
CEP192	104
CEP76	-73328
CFL1	1293
CHCHD7	51
CHD4	90
CHKB	-150
CHST8	-62531
CHTF8	-2
CHUK	-100
CIDEA	-20673
CITED2	17
CKS2	31
CLASRP	54
CLDN1	90399
CLDN1	-22935
CLEC11A	1866
CLIP2	44694
CLPTM1L	16985
CLPTM1L	121
CLU	373
CMTR1	54
CNBD2	82309
CNBP	-216
CNGB1	76977
CNNM4	95
CNOT11	-235
CNOT11	145
COL23A1	4910
COL6A2	-37222
COPS6	-65
COQ9	-146
COTL1	71
COX15	43
COX18	211232
COX18	-8
CPSF1	131
CPSF4	4
CREB1	-310
CREB5	-6636
CREB5	-3389
CREBBP	-192
CRIM1	-121
CRLS1	34
CROCC	-25633
CROCC	-16519
CRYBA4	494044
CSE1L	583
CSF1	-17912
CSF2	21011
CSNK1G3	-120
CSRNP1	-8
CSRNP2	-1
CST3	37
CTAGE1	-50145
CTDP1	5189
CTGF	43
CTNNA1	-56652
CTNNB1	-227703
CTNNB1	-40289
CTNNB1	72
CTSS	913
CUL9	44
CXXC11	26862
CYCS	122
CYLD	-748
CYR61	3683
CYR61	26630
CYTH4	24799
DAP	-123893
DAPK3	-294
DBNDD1	14734
DCT	169034
DDHD1	-292
DDIT3	49
DDX10	116
DDX3X	866
DDX5	310
DDX59	252
DEFB115	-192211
DENND6A	132
DENR	35
DGAT1	79
DGCR6L	79
DGCR6L	-18495
DGKD	69
DHRS2	104
DKK1	4049
DLGAP1	-55581
DLX2	7241
DNAAF2	745
DNAH5	-91575
DNAJA1	88
DNAJA3	77
DNAJB1	125
DNAJB11	-165
DNAJC10	1
DNAJC25-GNG10	62
DNLZ	101
DNM1L	63
DNMT3B	64
DPF3	250585
DPY19L3	-599
DRD1	65611
DRD4	5486
DUSP1	58
DUSP10	302015
DUSP2	38
DVL2	62
DYNLL1	26324
DYNLL2	21
EAPP	-7425
EAPP	-16250
EBNA1BP2	345
ECHS1	333
ECI1	59
EDC4	62
EED	324
EEF1A1	38
EEF1A1	-59714
EEF1D	334
EEF2	57
EFHD2	7779
EFNB1	-211
EFR3A	72
EGFR	-51563
EGFR	-22916
EGFR	46155
EGFR	113903
EGLN3	303357
EGR1	54
EHD1	134
EHMT1	97339
EIF1	34
EIF2AK1	78
EIF2B3	28
EIF3A	-23379
EIF3B	-890
EIF3L	402
EIF4A1	42
EIF4A2	62
EIF4A2	6942
EIF4A3	158
EIF4G2	-903
EIF4G2	-1252
ELMSAN1	-127
EML1	134799
EML4	61
EML6	-94419
EMP1	110
ENC1	738
ENPEP	58173
ENSG00000172901	-33486
ENSG00000172901	-32119
ENSG00000203546	36903
ENSG00000254692	172
ENSG00000258947	154
ENSG00000259680	-526258
ENSG00000259784	48
ENSG00000260342	71
ENSG00000273155	130
EPB41L2	25
EPC2	-217
EPHA2	31
EPN1	-1353
EPS15	-45008
ERC1	-418
ERCC3	-54
ERCC6L2	13
ERN1	7
ERN1	-15906
ERN1	-16734
ERN1	-17015
ERN1	-17417
ERRFI1	36
ERVMER34-1	39063
ESCO1	117
ESYT2	-56
ETFA	70
EVC	47794
EXO5	40
EXOSC6	41
EXT1	-158
EXTL3	285
EZR	1223
F2RL1	12334
FABP5	244
FAHD2A	31940
FAM110A	-13
FAM110B	201612
FAM120B	93402
FAM131A	-1476
FAM133B	111
FAM133B	-51635
FAM135A	-140
FAM168B	35
FAM19A3	15576
FAM203B	-185
FAM208A	-119043
FAM20C	-172588
FAM213B	-8274
FAM46B	39
FAM46C	164
FAM49B	97
FAM53C	315
FAM72D	-732
FAM83D	156
FASN	146
FBF1	87
FBXL6	80
FBXO15	500984
FBXO32	12807
FBXW2	-161
FCGR2A	-62091
FCGR2A	-58115
FCGR2A	-50892
FCGR2A	-50669
FCGR2A	-35910
FERMT2	-389
FGFR1	-737
FGFR1OP2	142
FHL2	-5098
FJX1	225
FKBP3	1092
FKBP5	39743
FLNA	3429
FLNB	55
FLNC	43
FLOT1	145
FLOT1	-139
FLYWCH1	-6668
FN1	154
FOS	139
FOSB	-11907
FOXD4L6	476000
FOXJ3	-368
FOXK1	-39993
FOXK2	-22385
FOXO3	-175
FOXRED2	-39
FRG2	5539
FRG2	5104
FRG2	4760
FRG2B	-50756
FRMD1	-89654
FRMD6	-112088
FRMD8	36255
FRMPD2	285645
FSCN1	51
FSTL3	4012
FSTL5	227135
FTH1	111
FTL	104
FUS	66
GAA	-362
GAA	-57
GADD45B	58
GALE	-275
GALNT10	119
GALR1	743082
GANAB	74
GAPDH	656
GARS	244
GAS6	39813
GAS6	-33326
GBF1	39
GCC2	85936
GCH1	55
GCLC	43
GDF9	-74
GET4	-61
GGT2	59860
GLI4	102
GLI4	11500
GLS	48
GMFB	305
GNA12	-30054
GNAI2	340
GNAI3	-142
GNAS	36539
GNGT2	16883
GOLGA7B	32489
GOLGA8B	-4844
GOLGA8I	122915
GOSR2	63
GPATCH2L	73
GPR123	23923
GPR88	84070
GPR89A	97
GPR89B	87
GPR89C	85490
GPX1	298
GRAMD2	-97
GRAP	-16146
GRB7	15867
GRINA	93
GSTP1	245
GTF2A1	1361
GTF2A1	142
GTF2B	107
H1F0	191
H1FX	50
H2AFX	83
H2AFY	397
H2AFZ	195
H3F3B	53
HAAO	-17807
HACL1	-44405
HAP1	55
HBEGF	99
HDAC4	-829
HEBP1	-244
HERPUD1	105
HES1	35
HEXIM1	1241
HFE2	-30442
HGF	77509
HHAT	325057
HIF1A	-135519
HIRA	-25
HIST1H1C	1144
HIST1H1C	86
HIST1H2AD	-1
HIST1H2AG	82
HIST1H2AG	818
HIST1H2AH	95
HIST1H2BC	751
HIST1H2BC	81
HIST1H2BD	-555
HIST1H2BD	87
HIST1H2BK	852
HIST1H2BK	46
HIST1H3A	51
HIST1H3B	63
HIST1H4A	-493
HIST1H4B	697
HIST1H4B	419
HIST1H4B	88
HIST1H4C	190
HIST1H4E	59
HIST1H4E	945
HIST1H4H	663
HIST1H4H	188
HIST1H4J	615
HIST1H4K	44
HIST2H2AA3	240
HIST2H2AC	48
HIST2H2BE	47
HIST2H3A	-647
HIST2H3A	75
HIST2H3A	894
HIST2H3C	956
HIST2H3C	10
HIST2H3C	-682
HIST2H3PS2	176705
HIST2H4A	114
HIST2H4A	1292
HIST2H4B	1177
HIST2H4B	901
HIST2H4B	125
HIVEP2	59684
HMCES	11
HMGA1	-12739
HMGA1	-1155
HMGA2	-167031
HMGCL	72
HMGXB4	-26481
HN1	195
HN1L	13903
HNRNPAB	55
HNRNPH1	1066
HNRNPH3	-23
HNRNPL	967
HNRNPLL	158
HOMER1	-287
HPDL	-22898
HS6ST1	-289
HSF1	69
HSP90AA1	52696
HSP90AB1	-710
HSPA5	15
HSPB1	176
HSPH1	38
HTRA3	44
HYI	-22177
ICMT	67
ID1	-32126
ID1	80
ID1	2040
ID1	2269
ID2	3319
ID4	4
IER2	1142
IER5	285
IFNGR2	427
IFRD1	65
IFRD2	161
IGF2R	-227
IGF2R	-6
IGFBP3	-224306
IGFBP7	42
IL11	13
IL32	-69
IL32	5531
IL6ST	105
IL7R	1095
IL8	3869
IL9R	22370
IMPDH2	64
ING1	310
INHBA	675523
INHBA	673824
INHBA	594776
INTS2	124
INTS5	81
INTS6	20
IPO4	291
IPP	60
IQSEC3	-101503
IRAK2	27396
IREB2	-260
IRF1	109
ISM1	9566
ITFG2	155
ITFG3	328
ITGA4	-181400
ITGAM	5562
ITPR1	30
JOSD1	-203
JUN	117
JUNB	64
JUNB	2292
JUND	68
KANSL2	47
KANSL3	57
KATNAL1	164821
KATNBL1	98
KCNE1	-15480
KCNG1	84
KCNJ12	236754
KCNK5	23
KCNN1	-3256
KCTD11	-1592
KCTD13	710
KCTD17	66
KCTD5	115
KCTD7	-148347
KCTD7	-112053
KDM4A	421
KDM4B	54
KHDRBS3	24
KIAA0226	81790
KIAA1217	174764
KIAA2013	17960
KIF5B	97
KLHDC7B	-8146
KLHL21	99
KLHL22	42
KLHL29	17
KMT2A	-135
KMT2D	-5506
KMT2E	-30193
KMT2E	-1549
KMT2E	-1193
KMT2E	-631
KPNA2	-162
KRAS	-135323
KRAS	-135595
KRBA2	-5185
KRCC1	66
KREMEN1	47159
KREMEN2	-472
KRT18	156
KRT39	9860
KRTAP21-3	8047
KRTAP2-3	1398
LACTB	-13542
LACTB2	-83
LAMC2	-5334
LAMP1	-76
LANCL2	592
LASP1	228
LATS1	34
LBH	58
LCN10	14778
LCP1	-163156
LDHA	-1659
LEPROTL1	-135
LFNG	-9
LGMN	122
LIMD1	-43263
LIMD2	690
LINGO1	-67184
LMF1	56359
LMF1	18124
LMF1	17032
LMLN	208763
LMLN	213219
LMNA	48
LPCAT1	-110031
LRCH4	68
LRP6	-164
LRP6	-598
LRPAP1	215
LRRC17	-36993
LRRC24	4496
LRRC24	-2190
LRRC27	32242
LRRC37A3	-57031
LRRC46	-110
LRRC4C	-35321
LRRC4C	-151466
LRWD1	141
LSG1	-13466
LSM14A	-86
LSR	317
LTBP1	-30550
LTN1	-9891
LURAP1	-4992
M6PR	349
MAD1L1	271237
MAD1L1	375
MAD2L1BP	6370
MAFA	-211
MAFF	16873
MALSU1	200
MAMDC2	-22248
MAN1A2	-173
MAN2C1	391
MANF	333
MAP10	40072
MAP2K2	-37
MAP2K3	3335
MAP2K5	-110
MAP3K2	340
MAP3K3	-576
MAP4	-142
MAPK11	-5964
MAPK14	96
MAPK9	32462
MARCH6	-256
MARCKSL1	242
MARK2	-25405
MAST2	47
MAT2A	20
MAT2A	7361
MATN1	749157
MCCC2	113
MCL1	60
MEA1	82
MEPCE	-171
METRNL	-45
METTL12	69
METTL17	52
METTL21A	-145
METTL9	-79076
MFSD3	786
MFSD9	-97
MGAT1	7094
MGRN1	86
MIB2	214
MICALL2	105
MIDN	138
MIIP	-267
MIOS	220
MITF	260320
MKL1	38
MKNK2	60
MKRN2	165
MLF2	436
MLLT10	-8327
MLLT10	-393
MLXIP	139
MMAA	990
MRGBP	87
MRM1	10
MRM1	177
MROH6	646
MRPL14	74
MRPL2	434
MRPL30	11
MRPL33	27625
MRPL38	519
MRPL53	682
MRPS17	62
MRPS25	89
MRPS26	168
MRPS7	-181
MSX1	50
MT1E	396
MT1X	73
MT2A	1829
MTCH2	83
MTERF	39
MTF1	-203
MTFMT	43
MTG2	-191
MTG2	51
MTHFD2	127
MTHFS	216126
MTHFS	98
MTMR14	-96
MTRNR2L1	-118275
MTRR	134
MUC20	-63012
MYC	6393
MYH9	80
MYL12B	-572
MYLIP	27
N6AMT1	45
NAA50	117
NAB1	-322
NAB1	69755
NABP1	-335
NABP1	299
NAGK	141
NANOS3	-34349
NARF	-150
NARG2	140
NASP	20
NAT9	90
NBPF1	-14
NBPF1	-31270
NBPF1	-52638
NBPF1	-52928
NBPF1	-53317
NBPF1	-127315
NBPF1	-127859
NBPF24	88464
NCL	144
NDRG1	362
NDST2	-184
NDUFAF1	18
NDUFAF3	451
NDUFB10	1765
NDUFB9	142
NDUFC2-KCTD14	57
NDUFS7	-115
NDUFV2	-156346
NDUFV2	-28732
NEDD4	-123602
NELFCD	100
NEMF	455
NFAT5	-35226
NFATC2	207122
NFATC2	95531
NFE2L1	496
NFKB1	-61910
NFKB1	-72
NFKB2	-166
NFKBIA	786
NFKBIA	70
NFKBIB	-58
NFKBIE	2194
NFKBIE	258
NFKBIZ	89
NIPBL	-162
NIT2	142
NMRK2	-18776
NNMT	37209
NOL10	8
NOL6	83
NOL6	-32809
NOLC1	229
NOP2	-9
NOP56	534
NOP58	85
NOSIP	36
NOTCH2	5
NOTCH2NL	-15564
NOVA1	-505
NPIPB15	-9781
NPL	-2451
NPM1	233
NPRL3	-118
NPTXR	16
NR2F2	-56845
NRAS	125
NRD1	-18973
NRTN	4532
NTM	153743
NTRK3	503661
NTS	35523
NUDC	102
NUDCD1	-84
NUDT15	236
NUDT4	32
NUFIP2	63
NUMB	-32602
NUMBL	46
NUP188	59
NUP50	-159
NUP98	324
NXF1	883
NXPH2	135386
OAT	101
OAZ1	49
ODC1	199
ODC1	-45297
OGDH	62
OPTN	-115
OR11H1	114430
OR11H1	113969
OR11H12	128349
OR11H12	272591
OR4D9	45533
OR4F16	-91923
OR4F17	-36654
OR4F4	-38533
OR4F5	-39814
OR4Q3	-290314
OR4Q3	-148021
ORAOV1	-208
ORC5	111
OSGIN1	4219
OSR1	-181601
OSTC	31
P4HA1	186
PABPC1	672
PABPC1L	51
PABPC4	-349
PABPN1	274
PACSIN2	-263
PAIP1	122
PARP10	12963
PARP16	-18134
PAX8	37888
PAX8	-5008
PCDH7	36095
PCMTD2	31126
PCNA	6702
PDCD6	136
PDCD7	13
PDE4DIP	86569
PDIA5	67
PDLIM7	72
PDXP	60
PEPD	23
PFKFB3	59
PGAM5	-128
PGRMC1	-27609
PGRMC1	-27353
PHACTR1	-125475
PHF14	33
PHF20L1	31
PHLDA2	98
PHLDA3	18077
PI4KA	76
PIEZO1	79
PIF1	-237
PIGF	180
PIK3CD	35701
PIK3R3	57
PILRB	92
PIM3	295
PITHD1	60
PITPNB	103
PKDCC	-337748
PKDCC	54420
PKM	203
PLCL2	154792
PLEC	10491
PLEKHG3	3830
PLEKHH1	-118
PLEKHO2	59
PLGLB1	-374878
PLGLB1	-393073
PLGLB1	-395501
PLGLB2	-391437
PLK2	237
PLK3	151
PLXNA3	67
PMAIP1	54
PNO1	105
PNP	144
PNRC1	1036
POLDIP3	-566
POLG	58
POLG2	-95
POLH	99
POLR1C	82
POLR1E	158
POLR2A	136
POLR2C	344
POLR2D	94
POLR2J2	6
POLR2J3	37
POLR3D	-305
POM121C	43632
POP4	2102
POR	84
POU2F2	10503
POU5F1B	-116485
PPA1	117
PPDPF	74
PPIA	77
PPIAL4A	24350
PPIAL4A	24128
PPIAL4B	24350
PPIAL4B	-155837
PPIAL4C	24137
PPIAL4G	24369
PPIF	-15541
PPP1R15A	87
PPP1R3C	28
PPP2R4	66902
PPP4R1L	2487
PRDM7	-41299
PRDX1	103
PREX1	311585
PRKAG1	75
PRKAR1B	60891
PRKDC	94
PRKRIP1	32602
PROCA1	686
PROP1	183182
PRPF39	21
PRR14	-16615
PRSS12	74174
PSAP	177
PSMA3	-4862
PSMD8	318
PSME2	700
PSME4	-69
PSME4	-326
PSMG3	46
PTBP2	-359092
PTGFR	-211806
PTMA	49
PTMS	49
PTP4A3	100570
PTP4A3	101084
PTPN1	-110015
PTPN1	-17252
PTPN2	526
PTPN2	144
PTPRN2	436242
PTRF	297
PTX3	-56
PUF60	539
PUF60	302
PUS1	76
PUS7	91
PYCRL	-308
PYGB	111
PYGO2	29
PYGO2	-294
PYURF	118
RAB11A	-193
RAB11FIP2	-135091
RAB11FIP4	158325
RAB3GAP1	65254
RAB42	-10365
RABEP1	-91
RABL2A	-23310
RABL5	-106
RAC1	69
RAD21	-12621
RAD23A	-72
RAD52	122
RALBP1	154
RANBP2	-31
RANGAP1	-8371
RASA1	-208
RBFOX2	-299
RBM14-RBM4	62
RBM15B	10
RBM25	153
RBM34	250
RBM38	22
RBM39	-413
RBM6	161
RBMX	36
RBX1	-338
RBX1	64
RCC1	-12132
RCE1	-1
RCOR3	-258
REL	-31
RELA	10320
RELA	10163
RELB	-27
RELT	188
REN	-5537
RFPL4A	190
RFWD2	159
RGS16	96
RGS2	43
RHD	-4443
RHOA	37
RHOB	44
RIT1	-456
RLF	5
RND1	75
RND3	33
RNF114	26
RNF130	81
RNF135	922
RNF166	22
RNF19B	-64
RNF213	-414
RNF34	50
ROBO1	748396
ROBO1	400535
ROPN1L	122571
RPA2	273
RPH3AL	37289
RPL10	222
RPL10A	44
RPL12	46
RPL13	23
RPL13A	93
RPL26L1	-55887
RPL27A	6620
RPL28	75
RPL3	28904
RPL3	8799
RPL3	8540
RPL3	155
RPL31	45
RPL38	-90819
RPL4	72
RPL7L1	-92
RPL8	229
RPLP0	44
RPLP1	74
RPS10-NUDT3	43
RPS11	-3278
RPS11	-2944
RPS12	183
RPS19	353
RPS2	56
RPS26	325
RPS27	77
RPS29	-9
RPS3	27
RPS4X	124
RPS5	26
RPS6KA1	74740
RPS6KB1	52
RPS8	219
RPS9	178
RRP1	87
RWDD2B	-18
SALL1	-470652
SALL3	-486816
SALL3	-486527
SALL3	34907
SAMD4A	-1706
SAMD9	74133
SAMM50	-163
SAP18	61
SAR1A	66
SAR1A	-243
SCAMP3	-101
SCRIB	-391
SCYL1	-25987
SDC4	9
SDCBP	150
SEC14L1	52185
SEC24C	-13908
SECISBP2	-8
SEH1L	90
SEMA3A	-217515
SEMA3C	-23165
SEPT10	-239
SEPT11	75
SEPT9	-47350
SEPW1	180
SERPINA6	-22911
SERPINE1	72
SERTAD1	107
SERTAD2	28
SERTAD2	-295
SERTAD4	33033
SETD5	-252
SFN	36
SFN	1887
SFPQ	36
SFT2D3	542
SGSM3	208
SH2B2	1500
SHB	49
SHB	-158145
SHISA2	-904
SHISA9	405825
SIAH2	-253
SIGLEC8	16477
SIK1	134
SIL1	212
SIPA1L1	-208811
SIRT4	-10710
SKP1	136
SLC10A1	30058
SLC16A1	-109
SLC1A4	-157895
SLC1A5	70
SLC20A1	159
SLC25A3	110
SLC25A33	72
SLC25A4	79
SLC25A5	18572
SLC27A3	8402
SLC29A3	58132
SLC2A10	79400
SLC2A12	-122168
SLC2A3	154
SLC30A5	435
SLC35B2	159
SLC35C2	-1144
SLC35D1	169
SLC35E1	107
SLC35E2	-406
SLC35G1	71
SLC38A2	156
SLC39A14	26
SLC3A2	-266
SLC3A2	24858
SLC44A1	-266
SLC52A2	74
SLC5A3	62
SLC6A8	-155
SLC7A5	72
SLC8B1	-26
SLC9A1	-143
SLC9A3R1	42
SLC9A8	-39
SLMO1	105
SLTM	135
SMAD3	-16198
SMAD6	181302
SMC3	-31362
SMCHD1	-244
SMDT1	84
SMG5	21
SMIM4	74
SMN1	85
SMN2	94
SMOC2	121151
SMOX	138
SMPD1	-95
SMURF2	-158
SMYD5	78
SNAI1	10
SNAP29	7
SNAPC1	-6944
SNAPC4	-1330
SNAPC5	113
SOCS1	44
SOCS3	63
SOD2	152
SOD2	-8457
SORCS1	-121100
SOX9	101
SOX9	471742
SP3	838
SP4	-506
SPAG6	91403
SPATA31A7	-948855
SPECC1L	94
SPIN3	57
SPN	-49591
SPOCK3	654273
SPOCK3	210899
SPOPL	-179
SPPL2A	190
SPRED1	32
SPSB1	2
SPTAN1	70
SPTSSA	166
SQSTM1	-1645
SREBF2	5
SRI	28
SRSF2	47
SRSF3	33
SRSF6	33
SRSF7	178
SRSF9	103
SRXN1	221
SSU72	-72
SSUH2	-38302
ST3GAL1	38766
STARD7	83
STAT1	-6205
STEAP1B	-72525
STIP1	-507
STK17A	40
STK32A	-26921
STK38	76
STMN1	119
STOM	-31
STRA13	18937
STT3B	-617
STX8	186988
STXBP3	50
STXBP4	-93
SUMF2	22
SUPT3H	-68050
SUPT4H1	-239
SURF4	67
SURF6	213
SUSD1	133399
SUV420H1	-355
SUV420H1	-520
SVIL	76751
SVIL	76558
SYNCRIP	-35390
SYS1	-3106
TACC1	-221
TACC1	36
TAF12	-5914
TAF15	103
TAF2	74
TAF4	-306
TAF8	89
TANK	181
TAS2R42	15702
TATDN3	68
TBC1D13	113
TBC1D22A	-179
TBC1D7	-1576
TBCC	786
TBL1XR1	-163543
TBL2	263
TBRG1	-95
TCF24	37079
TEAD1	244462
TEKT4	75819
TEKT4	76225
TEX14	60443
TEX30	93
TFAM	411
TFAP2A	59691
TFRC	91818
TFRC	130
TGIF1	172428
TGOLN2	-73
THADA	-19
THADA	-280
THAP7	38
THAP7	-184
THBS1	87
THOC6	-95
TIAM1	203908
TIMM21	56242
TIMM44	-112
TIMP2	22
TIMP3	85
TKT	58
TLCD1	707
TLK2	-525
TLN2	-170962
TM2D3	72444
TM2D3	87
TMBIM6	-180
TMED9	97
TMEM106A	29628
TMEM107	3146
TMEM138	-159
TMEM158	21985
TMEM167B	10425
TMEM170A	117
TMEM183A	-145
TMEM2	409
TMEM243	94
TMEM260	52
TMEM30B	102998
TMEM66	278751
TMEM66	92039
TMEM66	223
TMEM75	-228544
TMEM75	-235039
TMSB10	92
TMSB4X	41
TMX1	156163
TNFAIP3	-246
TNFRSF10B	-5625
TNFRSF12A	717
TNFRSF6B	-3116
TNFRSF6B	2647
TNFSF8	36670
TNFSF9	92
TNIP1	380
TNK2	-58917
TNRC6B	52
TNRC6C	-46688
TNS3	-65451
TOB1	65
TOB2	186
TOM1	8
TOMM6	74
TONSL	76
TONSL	-263
TOP1	-377
TOP3B	-9
TOR1B	85
TP53	47
TPCN1	73
TPCN2	248556
TPI1	483
TPM1	-145433
TPM1	5886
TPM2	1151
TPRG1	152905
TPST2	-80
TRA2B	198
TRAF2	-318
TRAF3	0
TRAF4	58
TRAF7	-444
TRAP1	115
TRAPPC12	-198559
TRAPPC3	-330
TRH	136525
TRIB1	82943
TRIM24	-89149
TRIM25	-192
TRIM28	49
TRIM47	1207
TRIM52	-20633
TRIM74	44290
TRIM8	-16578
TRIML1	308011
TRIO	203488
TRIP4	67
TRNP1	3
TRNP1	5864
TRPM7	-52
TRPV4	100966
TSEN54	75
TSG101	434
TSHZ2	-49063
TSPYL2	69
TSTA3	102
TTC1	-27193
TTC32	200
TTPAL	-20
TTPAL	150
TUBA1B	78
TUBA1C	233
TUBB2A	33
TUBB4B	150
TUBB6	184
TUBD1	54958
TUBD1	49349
TUBGCP6	-590
TUFT1	58
TULP3	-313
TUSC2	70
UAP1	231
UBA52	42
UBAP2	30
UBB	378
UBC	748
UBC	-24617
UBE2D1	121
UBE2D3	41391
UBE2E1	-137353
UBE2E2	-43170
UBE2S	60
UBE2Z	98
UGCG	133414
UGDH	213
UGP2	-939
UNC50	110
UPF3A	-30
URI1	-91
USO1	-132
USP18	55717
USP22	174852
USP22	174421
USP25	-21
USP40	78166
USP41	55788
USP41	55547
USP42	-330
UXS1	81
VAMP1	92
VASH1	-677
VASN	86
VIM	1074
VIM	10248
VIM	10483
VMP1	-107
VPS28	35
WAC	-734
WASH4P	8513
WASH4P	-369
WBSCR22	-34
WBSCR28	33815
WDHD1	90
WDR1	-239
WDR47	-73
WIPI2	-43
WNK1	-235
WNT10A	16284
WNT11	-29368
WNT4	-86673
WSB1	79
WTIP	8
XRN2	-64
YBX1	121
YBX3	1
YIF1A	76
YLPM1	28
YWHAH	120
YWHAQ	-269
ZBTB37	-1029
ZC3H10	13
ZC3H12A	85
ZC3H18	-36043
ZC3H3	-232
ZC3H6	-224
ZC3H6	-1
ZCWPW1	-166
ZDHHC4	8
ZDHHC4	12565
ZEB2	-486165
ZFAND2A	-297
ZFAND5	113
ZFP36L1	229
ZFP36L2	184517
ZFP36L2	68
ZFP41	101
ZFP82	-30765
ZMAT3	378
ZMYM4	-216
ZNF143	179
ZNF148	-77
ZNF217	-180123
ZNF217	-181006
ZNF248	-211
ZNF250	-324
ZNF283	20815
ZNF337	-448751
ZNF33B	162909
ZNF34	-87
ZNF354A	110
ZNF404	11115
ZNF445	27
ZNF469	-217479
ZNF517	245
ZNF546	-179
ZNF623	-13879
ZNF696	-95
ZNF697	624
ZNF699	13928
ZNF703	81
ZNF720	143
ZNF770	77
ZNF853	21635
ZSCAN25	67
ZSWIM6	34

## Sheet: Clos. genes p65-E2F1 HeLa-U2OS
Closest gene	Distance to TSS (bp)
ANHX	-29022
ARHGEF18	11187
CXXC11	340663
EPN2	-49097
FAM20C	-182884
FAM83A	-21774
FDXR	-404
HIST1H4J	129
IL9R	32939
IQSEC3	-80358
MYBL2	-9601
OR4F5	-58928
PLEKHG4B	-129496
PRMT2	64277
SH3RF3	69993
WDR74	112
