# Supplementary material for: An Expanded Interplay Network between NF-κB p65 (RelA) and E2F1 Transcription Factors: Roles in Physiology and Pathology
Source: Cancers (Basel). 2022 Oct 14;14(20):5047. doi: 10.3390/cancers14205047 (PMC9600032; doi:10.3390/cancers14205047)
Supplement: Supplementary file 1 [file cancers-14-05047-s001.zip › Supplementary TABLE S3 (Foutadakis et al CANCERS).xlsx]

## Sheet: Φύλλο1
TNF-inducible genes targeted only by p65	TNF-inducible genes targeted only by E2F1	TNF-inducible genes targeted by E2F1 and p65	TNF-inducible genes not targeted by E2F1 and/or p65
AMIGO2	FOSB	ATF3	ABL2
AMOTL2	BTG2	CCNL1	ANKRD33B
ARL5B		CDKN2B	B7H6
B3GNT5		CXCL2	C12orf59
BAMBI		ING1	C20orf54
BBC3		NCOA7	CCDC85B
BCL3		PIM1	CSRNP1
BHLHE40		PPP1R15B	CTGF
BIRC2		STX11	CXCL3
BIRC3		TRIB1	DCUN1D3
BMP2		WTAP	DUSP8
C15orf39			E2F7
C8orf4			EGR2
CCL20			EHD1
CCRN4L			EPPK1
CD83			FAM43A
CEBPD			FAM84B
CFLAR			FOSL1
CITED4			FOXC2
CLDN1			GBP1
CSF1			GPX3
CXCR4			HBEGF
CYP26B1			HLX
DGKD			ICAM4
DRAM1			IL1A
DUSP10			IL7R
DUSP16			ITPRIP
DUSP5			KIAA0664L3
EDN1			LDLR
EDN2			LOC283624
EFNA1			LOC344595
EHF			MCL1
ELF3			MEFV
EPHA2			MEX3C
ERRFI1			MOB3C
ETS1			MXD1
ETS2			N4BP3
F3			NFKBID
GABARAPL1			PLK3
GADD45A			PPP1R15A
GATA6			RALGDS
GBP2			RCAN1
GBP3			REL
GCH1			RELB
GFPT2			RHCG
GRAMD3			RHOB
ICAM1			SAV1
IER2			SDC4
IER5			SERPINB2
IFNAR2			SIX5
IFNGR1			SLC19A2
IL1B			SLC6A7
IL32			SMURF2
IL6			SPATA5L1
IL8			SPSB1
IRAK2			TGFA
IRF1			TNFAIP6
IRGQ			XBP1
IRS2			ZNF436
ITGB8
JUN
KCNJ12
KCNJ15
KDM6B
KLF10
KLF3
KLF6
LAMB3
LIF
MAFB
MAFF
MAP3K8
NAMPT
NCEH1
NFIL3
NFKB1
NFKB2
NFKBIA
NFKBIE
NFKBIZ
NINJ1
NR4A1
NR4A2
NUAK2
OLR1
PANX1
PGM2L1
PHLDA1
PI3
PIM3
PLK2
PNRC1
PPAP2B
PTGS2
PTX3
RAPH1
RIPK2
RND3
RNF19B
SAT1
SDCBP
SERPINB1
SERPINB8
SERPINE1
SERTAD2
SIK1
SLC12A7
SLC2A6
SMOX
SOD2
STAT5A
STC2
STEAP4
THAP2
THBS1
TICAM1
TIFA
TNFAIP2
TNFAIP3
TNFAIP8
TNFRSF10B
TNIP1
TRAF1
TSC22D1
USP43
ZC3H12A
ZC3H12C
ZFP36
ZFX
ZNF641
