# Supplementary material for: An Expanded Interplay Network between NF-κB p65 (RelA) and E2F1 Transcription Factors: Roles in Physiology and Pathology
Source: Cancers (Basel). 2022 Oct 14;14(20):5047. doi: 10.3390/cancers14205047 (PMC9600032; doi:10.3390/cancers14205047)
Supplement: Supplementary file 1 [file cancers-14-05047-s001.zip › Supplementary TABLE S4 (Foutadakis et al CANCERS).xlsx]

## Sheet: Φύλλο1
Upregulated genes with E2F1 binding	Downregulated genes with E2F1 binding
SYNE2	LGR4
FAM111B	PAQR4
RANBP9	ARHGAP28
TIAM1	LIF
CCNE1
SPHK1
DCLRE1C
PTPDC1
DONSON
CEP76
HAUS2
CBX7
BTG3
CCNF
TUBG1
NUSAP1
FMNL3
PCNT
PLCG2
LCOR
DLEU1
POLE
CDKN2D
RBM14
