# Supplementary material for: An Expanded Interplay Network between NF-κB p65 (RelA) and E2F1 Transcription Factors: Roles in Physiology and Pathology
Source: Cancers (Basel). 2022 Oct 14;14(20):5047. doi: 10.3390/cancers14205047 (PMC9600032; doi:10.3390/cancers14205047)
Supplement: Supplementary file 1 [file cancers-14-05047-s001.zip › Supplementary TABLE S5 (Foutadakis et al CANCERS).xlsx]

## Sheet: E2F1 peaks 0min lps
chr1	16218642	16218778
chr1	18627434	18627574
chr1	19166272	19166514
chr1	20810224	20810465
chr1	22562649	22562896
chr1	24740888	24741106
chr1	30987169	30987305
chr1	37289853	37290013
chr1	44258017	44258260
chr1	46789321	46789568
chr1	48938362	48938548
chr1	53416484	53416622
chr1	54495814	54495950
chr1	58670707	58670938
chr1	69503277	69503520
chr1	71125828	71126070
chr1	71777637	71777830
chr1	72742953	72743191
chr1	73900025	73900265
chr1	74552622	74552888
chr1	97348515	97348651
chr1	102635372	102635620
chr1	104524804	104524940
chr1	124253685	124253910
chr1	135506586	135506751
chr1	137054481	137054621
chr1	139648388	139648532
chr1	144549219	144549363
chr1	145769635	145769771
chr1	149616839	149617065
chr1	153075864	153076032
chr1	156922124	156922304
chr1	173341036	173341338
chr1	178756435	178756599
chr1	180469735	180469966
chr1	182818943	182819117
chr1	182874964	182875143
chr1	184559888	184560129
chr1	186360343	186360565
chr1	192726686	192726825
chr1	193221277	193221424
chr1	194277833	194278100
chr1	195053919	195054193
chr1	197105331	197105573
chr10	5731987	5732129
chr10	10168997	10169174
chr10	13121819	13122063
chr10	20179560	20179797
chr10	22168054	22168296
chr10	26094543	26094709
chr10	51246348	51246530
chr10	51864194	51864427
chr10	59769743	59769884
chr10	60836693	60836917
chr10	71756018	71756262
chr10	72841834	72842071
chr10	79569899	79570084
chr10	80829274	80829509
chr10	80829766	80829919
chr10	90633231	90633486
chr10	92951336	92951472
chr10	94055093	94055345
chr10	94334697	94334947
chr10	102131174	102131428
chr10	114174346	114174597
chr10	116713080	116713238
chr10	116738954	116739160
chr10	123113270	123113503
chr10	123982186	123982403
chr10	127452180	127452379
chr10	129172434	129172680
chr11	6100351	6100508
chr11	6344737	6344988
chr11	16851074	16851226
chr11	20278997	20279288
chr11	26287062	26287214
chr11	26927435	26927662
chr11	28243602	28243779
chr11	34444721	34444963
chr11	34495205	34495756
chr11	40638717	40638951
chr11	41446043	41446179
chr11	51269072	51269398
chr11	53953526	53954230
chr11	57116042	57116284
chr11	64496009	64496245
chr11	68886888	68887085
chr11	69479713	69479849
chr11	72281205	72281373
chr11	72609308	72609523
chr11	78008976	78009115
chr11	83399570	83399728
chr11	83462367	83462503
chr11	87275745	87275881
chr11	87572068	87572204
chr11	87572744	87572907
chr11	87860713	87860912
chr11	97171400	97171560
chr11	97745069	97745215
chr11	98885477	98885615
chr11	100956624	100956760
chr11	106873805	106873941
chr11	107060641	107060868
chr11	107143418	107143560
chr11	110283486	110283721
chr11	114834721	114834857
chr11	115425479	115425617
chr11	120205551	120205782
chr11	120205923	120206203
chr11	120389437	120389573
chr11	121843595	121843856
chr12	7932929	7933154
chr12	8439788	8439926
chr12	25777425	25777709
chr12	48934877	48935075
chr12	70549275	70549411
chr12	70755009	70755367
chr12	74873193	74873416
chr12	77938361	77938581
chr12	81207062	81207478
chr12	81744908	81745079
chr12	82046650	82046810
chr12	86451399	86451622
chr12	104131080	104131320
chr12	106674299	106674515
chr12	112799082	112799271
chr12	117643880	117644016
chr13	13953104	13953342
chr13	14074192	14074371
chr13	15459886	15460122
chr13	21271807	21271943
chr13	21826778	21827181
chr13	21842366	21842525
chr13	22132777	22132916
chr13	22133210	22133357
chr13	23610867	23611003
chr13	23643477	23643651
chr13	23647724	23648032
chr13	23673352	23673759
chr13	23673802	23673944
chr13	23713219	23713767
chr13	23714060	23714202
chr13	23853091	23853365
chr13	24853327	24853574
chr13	30077826	30077994
chr13	32084834	32084974
chr13	35130189	35130344
chr13	42532027	42532270
chr13	51298114	51298411
chr13	51829479	51829615
chr13	53072181	53072317
chr13	53081138	53081327
chr13	55431533	55431669
chr13	60777866	60778102
chr13	77274481	77274695
chr13	77444126	77444368
chr13	81271783	81271919
chr13	94711079	94711315
chr13	100922761	100922923
chr13	105018954	105019107
chr13	111393169	111393406
chr13	115999688	115999902
chr13	116532374	116532632
chr14	8838552	8838807
chr14	13370108	13370358
chr14	38669155	38669296
chr14	48249064	48249200
chr14	52817151	52817287
chr14	55260491	55260656
chr14	56222962	56223161
chr14	61063135	61063301
chr14	62480374	62480510
chr14	66424616	66424845
chr14	69891796	69891942
chr14	70075863	70076000
chr14	88879021	88879252
chr14	106443631	106443786
chr14	110075354	110075594
chr14	112918029	112918276
chr14	119686078	119686328
chr14	123850757	123851000
chr15	6266809	6267053
chr15	21044623	21044847
chr15	21586152	21586392
chr15	31286721	31287031
chr15	54922201	54922356
chr15	55388922	55389108
chr15	57966505	57966709
chr15	57966875	57967029
chr15	59615945	59616081
chr15	63458366	63458603
chr15	74763286	74763422
chr15	74763724	74763898
chr15	76470181	76470317
chr15	79906740	79906906
chr15	80088731	80088918
chr15	85372511	85372746
chr15	98764327	98764503
chr15	102162078	102162260
chr15	102934426	102934658
chr16	3908715	3908897
chr16	5709175	5709431
chr16	13647766	13647908
chr16	16073528	16073723
chr16	16146378	16146576
chr16	18248800	18248936
chr16	18809208	18809382
chr16	23855448	23855618
chr16	30829533	30829784
chr16	33951125	33951274
chr16	34742998	34743237
chr16	37011781	37011918
chr16	38771731	38771957
chr16	45353076	45353248
chr16	63312320	63312565
chr16	65197332	65197475
chr16	65726200	65726348
chr16	75855806	75855946
chr16	77175086	77175251
chr16	85468353	85468491
chr16	91647532	91647763
chr16	93598085	93598326
chr16	98244183	98244419
chr17	3557303	3557458
chr17	5440358	5440494
chr17	7809056	7809291
chr17	19795540	19795751
chr17	24388504	24388648
chr17	24551642	24551778
chr17	29168944	29169127
chr17	31707297	31707433
chr17	33822205	33822341
chr17	35137706	35137849
chr17	35338405	35338562
chr17	37181686	37181826
chr17	50709703	50709890
chr17	51464010	51464242
chr17	53828530	53828694
chr17	56443201	56443488
chr17	57150975	57151116
chr17	63086816	63087062
chr17	67148733	67148961
chr17	75110348	75110486
chr17	84582806	84583004
chr17	84667993	84668203
chr17	87970993	87971168
chr17	93445689	93445923
chr17	94044955	94045199
chr18	4908512	4908656
chr18	24811912	24812146
chr18	43073494	43073756
chr18	55006206	55006387
chr18	65263585	65263840
chr18	70690182	70690336
chr18	77430295	77430431
chr18	78394896	78395136
chr18	86678619	86678764
chr18	89200649	89200795
chr19	3282987	3283123
chr19	3767925	3768088
chr19	5794979	5795238
chr19	6067640	6067780
chr19	8094638	8094802
chr19	9973853	9974108
chr19	10060018	10060446
chr19	20446527	20446734
chr19	21535890	21536026
chr19	23431842	23432085
chr19	25041563	25041747
chr19	32018785	32019023
chr19	34344729	34344868
chr19	36777862	36778095
chr19	37444922	37445151
chr19	38298604	38298758
chr19	46150056	46150267
chr19	56471481	56471628
chr19	56622580	56622833
chr19	58001058	58001200
chr19	58556597	58556837
chr19	61000516	61000747
chr19	61341618	61341846
chr1_random	272414	272985
chr2	4437033	4437265
chr2	22599139	22599368
chr2	26875042	26875407
chr2	28040038	28040239
chr2	29627700	29627895
chr2	33789439	33789901
chr2	51607295	51607528
chr2	53051172	53051377
chr2	64939584	64939777
chr2	69965016	69965168
chr2	71112395	71112532
chr2	72313926	72314218
chr2	92008182	92008430
chr2	117751289	117751468
chr2	118872453	118872698
chr2	119398323	119398459
chr2	119443852	119444041
chr2	121332452	121332600
chr2	122468187	122468330
chr2	123829334	123829560
chr2	130100084	130100228
chr2	144827868	144828111
chr2	145647656	145647792
chr2	150735317	150735467
chr2	157030350	157030509
chr2	157104543	157104691
chr2	163244824	163244988
chr2	163866302	163866477
chr2	163866831	163866967
chr2	166060517	166060781
chr2	167517466	167517688
chr2	173533171	173533352
chr2	178521599	178521840
chr3	6116003	6116236
chr3	41212373	41212514
chr3	52663907	52664043
chr3	59723983	59724224
chr3	63320339	63320595
chr3	64218266	64218482
chr3	64991919	64992055
chr3	68550328	68550517
chr3	83663674	83663810
chr3	88214090	88214262
chr3	97872837	97872975
chr3	100120295	100120531
chr3	100289181	100289410
chr3	116297972	116298118
chr3	127472197	127472421
chr3	128639552	128639796
chr3	131137592	131137740
chr3	142428004	142428201
chr3	143704874	143705028
chr3	151977712	151977878
chr3	152364559	152364710
chr3	157725179	157725380
chr4	20118922	20119171
chr4	25399335	25399581
chr4	28103958	28104248
chr4	31107970	31108205
chr4	31281246	31281507
chr4	41222589	41222782
chr4	41315380	41315522
chr4	55973036	55973245
chr4	58343895	58344053
chr4	88287016	88287158
chr4	90393151	90393384
chr4	93511011	93511287
chr4	99048057	99048298
chr4	109079261	109079451
chr4	109157313	109157455
chr4	109660390	109660526
chr4	115520195	115520345
chr4	116299377	116299533
chr4	125695000	125695183
chr4	131429265	131429401
chr4	132323852	132324012
chr4	135728202	135728361
chr4	151663266	151663428
chr4_random	142977	143435
chr5	29616747	29616885
chr5	44179702	44179838
chr5	46826919	46827171
chr5	61239273	61239498
chr5	76565385	76565536
chr5	80929825	80930084
chr5	93718581	93718832
chr5	100858255	100858454
chr5	101639200	101639421
chr5	106605716	106605971
chr5	110503414	110503662
chr5	113662388	113662524
chr5	123270877	123271013
chr5	124282436	124282592
chr5	125863107	125863270
chr5	130006972	130007118
chr5	130322726	130322915
chr5	131434003	131434236
chr5	134694284	134694471
chr5	137522250	137522386
chr5	143663797	143664219
chr5	144992527	144992767
chr5	147478105	147478332
chr5	148422915	148423203
chr5	151325086	151325261
chr5	151468007	151468156
chr5	152453689	152453828
chr5	152537039	152537259
chr6	3000818	3000994
chr6	4538093	4538229
chr6	4873743	4874291
chr6	31545750	31545886
chr6	31546169	31546324
chr6	47545253	47545467
chr6	48071192	48071482
chr6	49186383	49186622
chr6	50997380	50997625
chr6	56183560	56183833
chr6	60637126	60637370
chr6	67482664	67482914
chr6	67961832	67962073
chr6	68711297	68711442
chr6	72514700	72514955
chr6	83816968	83817104
chr6	86477161	86477300
chr6	103264515	103264800
chr6	113481558	113481707
chr6	114291404	114291722
chr6	115616728	115616947
chr6	123180397	123180561
chr6	125081563	125081700
chr6	129130655	129130820
chr6	133119888	133120132
chr7	13594740	13594972
chr7	13864059	13864261
chr7	19618829	19619062
chr7	26503857	26504099
chr7	26540931	26541067
chr7	27564907	27565136
chr7	28474550	28474686
chr7	31449872	31450131
chr7	35743107	35743344
chr7	35936311	35936472
chr7	50801407	50801601
chr7	52459877	52460013
chr7	52712278	52712872
chr7	52714244	52714415
chr7	71041867	71042026
chr7	93955007	93955247
chr7	103938808	103939003
chr7	104519920	104520082
chr7	107269862	107270061
chr7	109590274	109590411
chr7	117203058	117203264
chr7	120513318	120513459
chr7	121419828	121420060
chr7	132723802	132724166
chr7	134339570	134339869
chr7	135169101	135169237
chr7	137977961	137978173
chr7	142199464	142199607
chr7	145785091	145785322
chr8	3240840	3240979
chr8	14306730	14307149
chr8	14307200	14307336
chr8	15519799	15520026
chr8	17290547	17290782
chr8	32260377	32260513
chr8	36197869	36198134
chr8	40240728	40241073
chr8	54724193	54724446
chr8	57997362	57997604
chr8	64533777	64534008
chr8	73956918	73957163
chr8	75843464	75843720
chr8	77595598	77595841
chr8	77633241	77633450
chr8	84907459	84907619
chr8	86280667	86280974
chr8	91111167	91111405
chr8	111186812	111186948
chr8	113580086	113580238
chr8	116960781	116961022
chr8	124320406	124320542
chr8	125091930	125092077
chr8	126485309	126485594
chr8	128302910	128303126
chr9	3258767	3258930
chr9	22029723	22029951
chr9	25059758	25059939
chr9	27020685	27020944
chr9	36534030	36534370
chr9	43999318	43999520
chr9	45076632	45076774
chr9	47766344	47766575
chr9	50469655	50469822
chr9	55631228	55631372
chr9	61570196	61570434
chr9	65738033	65738397
chr9	67692905	67693043
chr9	71333773	71333909
chr9	75233136	75233302
chr9	77676521	77676669
chr9	83452720	83452956
chr9	88853309	88853482
chr9	90197068	90197313
chr9	95326254	95326538
chr9	96753476	96753621
chr9	99082681	99082817
chr9	103965624	103965764
chr9	107465423	107465559
chr9	110183709	110183855
chr9	113170481	113170708
chr9	115259861	115260131
chr9	120019620	120019780
chr9	122047845	122048114
chr9	122860172	122860364
chr9_random	241971	243646
chrM	0	248
chrM	2636	2821
chrM	15383	16291
chrUn_random	3549461	3550116
chrUn_random	3552996	3553236
chrUn_random	3556539	3556800
chrUn_random	3557528	3557680
chrUn_random	3558896	3559174
chrUn_random	3563768	3563904
chrUn_random	3567601	3567958
chrUn_random	3571144	3571346
chrUn_random	3572873	3573120
chrUn_random	3578345	3578581
chrUn_random	3581114	3581407
chrUn_random	3581639	3581866
chrUn_random	3632217	3632537
chrUn_random	3636189	3636402
chrUn_random	3640542	3640866
chrUn_random	3651009	3651503
chrUn_random	3658520	3658964
chrUn_random	3903545	3903799
chrUn_random	3907139	3907976
chrUn_random	3909492	3909655
chrUn_random	3914613	3914812
chrUn_random	3916112	3916333
chrUn_random	3916557	3916824
chrUn_random	3919828	3919972
chrUn_random	3921930	3922642
chrUn_random	3922943	3923101
chrUn_random	3926499	3926730
chrUn_random	3927808	3928488
chrUn_random	4050517	4050757
chrUn_random	4063319	4063497
chrUn_random	4063685	4063864
chrUn_random	4065458	4065594
chrUn_random	4068529	4068761
chrUn_random	4074691	4074911
chrUn_random	4076371	4076573
chrUn_random	4077034	4077213
chrUn_random	4233765	4234326
chrUn_random	4235354	4235585
chrUn_random	4249225	4249408
chrUn_random	4250975	4251125
chrUn_random	4252433	4252692
chrUn_random	4253008	4253159
chrUn_random	4257808	4257963
chrUn_random	4258627	4258971
chrUn_random	4259971	4260229
chrUn_random	4261664	4261900
chrUn_random	4516742	4517339
chrUn_random	4520484	4520717
chrUn_random	4521651	4521842
chrUn_random	4524172	4524378
chrUn_random	4525038	4525286
chrUn_random	4527730	4528001
chrUn_random	4528208	4528419
chrUn_random	4530277	4530501
chrUn_random	4533594	4533813
chrUn_random	4536192	4536408
chrUn_random	4536577	4536833
chrUn_random	4590080	4590267
chrUn_random	4737871	4738103
chrUn_random	4739099	4739333
chrUn_random	4739971	4740368
chrUn_random	4740534	4740763
chrUn_random	4741964	4742106
chrUn_random	4747020	4747481
chrUn_random	4750848	4751264
chrUn_random	4755401	4755624
chrUn_random	4760092	4760228
chrUn_random	4763294	4763642
chrUn_random	4764502	4764787
chrUn_random	4765687	4765832
chrUn_random	4767760	4767968
chrUn_random	4768355	4768594
chrUn_random	4770354	4770665
chrUn_random	4770775	4771077
chrUn_random	4771213	4771442
chrUn_random	5161813	5162437
chrUn_random	5162915	5163051
chrUn_random	5168412	5168573
chrUn_random	5169067	5169216
chrUn_random	5169777	5169919
chrUn_random	5171699	5171857
chrUn_random	5172791	5173115
chrUn_random	5177042	5177265
chrUn_random	5177785	5177921
chrUn_random	5184662	5184809
chrUn_random	5185928	5186065
chrUn_random	5187594	5187815
chrUn_random	5240164	5240405
chrUn_random	5241348	5241561
chrUn_random	5242853	5243008
chrUn_random	5245197	5245427
chrUn_random	5249119	5249717
chrUn_random	5250625	5250834
chrUn_random	5251085	5251241
chrUn_random	5254641	5254896
chrUn_random	5255696	5255926
chrUn_random	5256173	5256501
chrUn_random	5262734	5263337
chrUn_random	5317725	5317898
chrUn_random	5322222	5322443
chrUn_random	5322801	5323081
chrUn_random	5323135	5323449
chrUn_random	5324550	5324764
chrUn_random	5327977	5328201
chrUn_random	5331767	5332059
chrUn_random	5332317	5332531
chrUn_random	5332776	5332999
chrUn_random	5335231	5335461
chrUn_random	5336648	5336846
chrUn_random	5337015	5337260
chrUn_random	5341197	5341430
chrUn_random	5341573	5342040
chrUn_random	5474321	5474571
chrUn_random	5475137	5475379
chrUn_random	5475511	5475850
chrUn_random	5482427	5482616
chrUn_random	5483672	5483814
chrUn_random	5488261	5488439
chrUn_random	5490592	5490738
chrUn_random	5495408	5497278
chrUn_random	5547230	5547609
chrUn_random	5547859	5548006
chrUn_random	5548328	5548555
chrUn_random	5548614	5549099
chrUn_random	5549285	5549507
chrUn_random	5552447	5552669
chrUn_random	5554268	5554461
chrUn_random	5554699	5554913
chrUn_random	5555978	5556337
chrUn_random	5557068	5557302
chrUn_random	5557590	5557863
chrUn_random	5566592	5566729
chrUn_random	5807792	5808119
chrUn_random	5811051	5811285
chrUn_random	5813138	5813534
chrUn_random	5813669	5813890
chrUn_random	5814505	5814643
chrUn_random	5816743	5816884
chrUn_random	5821695	5821831
chrUn_random	5821878	5822061
chrUn_random	5822116	5822391
chrUn_random	5872486	5873141
chrUn_random	5873240	5873485
chrUn_random	5880083	5880260
chrUn_random	5880654	5881107
chrUn_random	5881366	5881715
chrUn_random	5882841	5882989
chrUn_random	5888635	5888934
chrUn_random	5889541	5889762
chrUn_random	5890236	5890488
chrUn_random	5893739	5893875
chrUn_random	5894030	5894257
chrUn_random	5896712	5896952
chrUn_random	5897334	5897489
chrUn_random	5898497	5898798
chrUn_random	5899877	5900344
chrX	14943326	14943591
chrX	15217841	15217989
chrX	71550524	71550683
chrX	73399601	73399843
chrX	84483605	84483743
chrX	111577096	111577328
chrX	125590996	125591298
chrX	130684507	130684759
chrX	137711031	137711263
chrX	146294519	146294752
chrX	163643816	163643960
chrX	166417063	166417208
chrX_random	1049610	1049768
chrY	2692737	2692876
chrY	2694205	2694347
chrY	2697336	2697564
chrY	2774339	2774477

## Sheet: E2F1 peaks 120min lps
chr1	18627425	18627575
chr1	19166264	19166528
chr1	20810269	20810439
chr1	22562647	22562898
chr1	24740885	24741130
chr1	44258011	44258268
chr1	46789316	46789576
chr1	48938379	48938538
chr1	58670714	58670964
chr1	69503225	69503535
chr1	71125813	71126080
chr1	72742949	72743160
chr1	73900029	73900267
chr1	74442758	74443170
chr1	74552601	74552811
chr1	97348513	97348678
chr1	102635361	102635629
chr1	144549211	144549361
chr1	155198314	155198474
chr1	175872066	175872267
chr1	180469723	180469882
chr1	182152470	182152616
chr1	184559878	184560140
chr1	186360307	186360597
chr1	194277824	194278110
chr1	195053910	195054196
chr1	197105320	197105579
chr10	10149205	10149351
chr10	13121807	13121956
chr10	20179550	20179804
chr10	22168096	22168242
chr10	51864188	51864431
chr10	60836683	60836842
chr10	71756010	71756273
chr10	72841831	72842081
chr10	94055090	94055357
chr10	94334688	94334957
chr10	102131172	102131437
chr10	106110507	106110653
chr10	114174338	114174605
chr10	116738979	116739166
chr10	123113259	123113513
chr10	127452202	127452399
chr10	129172427	129172695
chr11	26927455	26927601
chr11	28243573	28243786
chr11	34444675	34444876
chr11	34495321	34495550
chr11	40638804	40638957
chr11	48685352	48685523
chr11	51269047	51269411
chr11	53953542	53953782
chr11	53953827	53954231
chr11	57116037	57116287
chr11	59653093	59653239
chr11	64496001	64496253
chr11	76576817	76576963
chr11	82814316	82814484
chr11	82814588	82814739
chr11	83343112	83343289
chr11	83460525	83460676
chr11	83460767	83461001
chr11	83461042	83461282
chr11	83461874	83462714
chr11	83476887	83477377
chr11	83477594	83477923
chr11	83478190	83478435
chr11	83479046	83479333
chr11	107060701	107060884
chr11	107143405	107143563
chr11	110283481	110283734
chr11	121843585	121843856
chr12	7933018	7933166
chr12	27113609	27113759
chr12	48934894	48935069
chr12	70755072	70755330
chr12	104131173	104131329
chr12	106674278	106674426
chr12	112693688	112694004
chr12	117643577	117643952
chr13	13651246	13651392
chr13	13953094	13953348
chr13	14074179	14074360
chr13	15459880	15460130
chr13	22133166	22133376
chr13	23673326	23673553
chr13	35130200	35130346
chr13	42532022	42532279
chr13	53081245	53081406
chr13	60777854	60778112
chr13	77444118	77444375
chr13	91363802	91363948
chr13	94711067	94711322
chr13	111158953	111159099
chr13	111393169	111393408
chr13	116532381	116532644
chr14	8838544	8838817
chr14	13370101	13370365
chr14	68476884	68477046
chr14	75531030	75531293
chr14	103446571	103446803
chr14	106443621	106443811
chr14	110075345	110075605
chr14	112918024	112918287
chr14	119686074	119686337
chr14	123850748	123851006
chr15	6266804	6267058
chr15	9000627	9000773
chr15	21044676	21044856
chr15	21586243	21586399
chr15	63458355	63458614
chr15	74763774	74763978
chr15	85372517	85372758
chr15	102934414	102934666
chr16	5709171	5709440
chr16	13647757	13647912
chr16	30829536	30829795
chr16	34742992	34743241
chr16	45353101	45353329
chr16	63312316	63312575
chr16	74780814	74780960
chr16	77175069	77175232
chr16	93598074	93598336
chr16	98244232	98244433
chr17	7809049	7809285
chr17	34066633	34066792
chr17	35335960	35336262
chr17	35336326	35336526
chr17	35337548	35338798
chr17	50709659	50709805
chr17	51463998	51464250
chr17	63086800	63086978
chr17	67148823	67148982
chr17	84668091	84668237
chr17	93445684	93445935
chr17	94044948	94045208
chr18	43073486	43073763
chr18	65263583	65263845
chr18	70728751	70728897
chr18	77430295	77430441
chr18	78394885	78395144
chr18	86678617	86678775
chr19	4409208	4409354
chr19	12519615	12519761
chr19	12576396	12576571
chr19	23431834	23432096
chr19	32018781	32019036
chr19	36777849	36778108
chr19	46975988	46976176
chr19	58556591	58556846
chr19	61000503	61000764
chr19	61341637	61341857
chr1_random	272433	272942
chr2	4437024	4437273
chr2	22599131	22599322
chr2	26875041	26875465
chr2	29627764	29627910
chr2	33789461	33789920
chr2	46081191	46081403
chr2	51607281	51607535
chr2	51893420	51893584
chr2	72314005	72314206
chr2	92008168	92008439
chr2	121332521	121332671
chr2	144827861	144828121
chr2	166060526	166060715
chr2	178521589	178521849
chr3	6116006	6116152
chr3	59723971	59724235
chr3	64218251	64218492
chr3	67380301	67380463
chr3	68436657	68437112
chr3	100120293	100120543
chr3	122011279	122011498
chr3	128639549	128639812
chr3	151977833	151977980
chr3	152364557	152364709
chr3	157725221	157725367
chr4	6117964	6118110
chr4	9037582	9037749
chr4	20118896	20119190
chr4	25399326	25399594
chr4	28103985	28104251
chr4	31107963	31108213
chr4	31281237	31281514
chr4	55973059	55973220
chr4	88286929	88287078
chr4	90393142	90393288
chr4	93510999	93511287
chr4	99048046	99048295
chr4	116299511	116299668
chr4	155573268	155573414
chr4_random	142967	143426
chr5	30339916	30340098
chr5	46826912	46827182
chr5	61239268	61239414
chr5	80929810	80930088
chr5	91333852	91334029
chr5	91335259	91335549
chr5	91335706	91335888
chr5	92774878	92775059
chr5	92775300	92775476
chr5	92776085	92776293
chr5	92776978	92777636
chr5	93718571	93718841
chr5	101639190	101639428
chr5	106605705	106605980
chr5	108863191	108863396
chr5	110503406	110503665
chr5	143663904	143664284
chr5	144992520	144992777
chr5	147478118	147478341
chr5	148422907	148423171
chr5	152537030	152537259
chr6	4873733	4874300
chr6	48071176	48071484
chr6	49186428	49186632
chr6	50997370	50997634
chr6	56183558	56183839
chr6	57653557	57653738
chr6	60637111	60637368
chr6	66985540	66985732
chr6	67961927	67962082
chr6	68711287	68711435
chr6	103264509	103264807
chr6	114291411	114291738
chr6	122521408	122521556
chr6	127403668	127403814
chr6	128844032	128844187
chr6	129130833	129131069
chr6	133119883	133120143
chr7	19618817	19619073
chr7	27564899	27565102
chr7	30610093	30610239
chr7	31449797	31450063
chr7	35743096	35743355
chr7	52712578	52712818
chr7	87549824	87550011
chr7	93954997	93955260
chr7	104519915	104520061
chr7	145785111	145785331
chr8	14307003	14307301
chr8	15519901	15520133
chr8	17290539	17290793
chr8	36197859	36198129
chr8	54724269	54724447
chr8	64533770	64533994
chr8	73956896	73957171
chr8	75843467	75843713
chr8	84742949	84743134
chr8	86280692	86280986
chr8	87500684	87500876
chr8	91111158	91111415
chr8	97270242	97270413
chr8	106131219	106131469
chr8	116960769	116961032
chr8	126485319	126485602
chr8	129189741	129189887
chr9	3258839	3258998
chr9	27020668	27020955
chr9	36534101	36534253
chr9	44075358	44075527
chr9	47766328	47766583
chr9	58615270	58615416
chr9	61570187	61570444
chr9	65738057	65738203
chr9	74864558	74864708
chr9	83452711	83452966
chr9	88853411	88853569
chr9	90197055	90197322
chr9	95326252	95326536
chr9	102716184	102716365
chr9	110183697	110183865
chr9	113170476	113170716
chr9	115259869	115260140
chr9_random	241975	243595
chrM	15417	15839
chrM	15905	16259
chrUn_random	3549457	3550026
chrUn_random	3552985	3553244
chrUn_random	3556562	3556799
chrUn_random	3558884	3559181
chrUn_random	3567591	3567981
chrUn_random	3572867	3573127
chrUn_random	3578343	3578586
chrUn_random	3580837	3580989
chrUn_random	3581105	3581362
chrUn_random	3632215	3632534
chrUn_random	3636130	3636362
chrUn_random	3640536	3640778
chrUn_random	3651007	3651490
chrUn_random	3658504	3658952
chrUn_random	3710038	3710194
chrUn_random	3724831	3725110
chrUn_random	3903545	3903807
chrUn_random	3907190	3907964
chrUn_random	3909487	3909654
chrUn_random	3916105	3916255
chrUn_random	3916566	3916830
chrUn_random	3919822	3919973
chrUn_random	3921927	3922637
chrUn_random	3922957	3923111
chrUn_random	3926493	3926738
chrUn_random	3927793	3928306
chrUn_random	4050508	4050758
chrUn_random	4063236	4063480
chrUn_random	4074681	4074934
chrUn_random	4233757	4234337
chrUn_random	4235119	4235495
chrUn_random	4249233	4249395
chrUn_random	4252425	4252715
chrUn_random	4257806	4257960
chrUn_random	4258715	4258974
chrUn_random	4259973	4260216
chrUn_random	4261657	4261913
chrUn_random	4517021	4517318
chrUn_random	4520480	4520729
chrUn_random	4521632	4521867
chrUn_random	4524163	4524314
chrUn_random	4525012	4525239
chrUn_random	4527728	4528003
chrUn_random	4528198	4528441
chrUn_random	4530276	4530507
chrUn_random	4533515	4533829
chrUn_random	4536181	4536423
chrUn_random	4536567	4536834
chrUn_random	4737852	4738167
chrUn_random	4739092	4739337
chrUn_random	4740227	4740376
chrUn_random	4740529	4740710
chrUn_random	4741958	4742106
chrUn_random	4747150	4747498
chrUn_random	4750892	4751206
chrUn_random	4755393	4755638
chrUn_random	4763293	4763565
chrUn_random	4764497	4764789
chrUn_random	4767746	4767990
chrUn_random	4768425	4768597
chrUn_random	4770750	4771028
chrUn_random	4771223	4771462
chrUn_random	5161883	5162242
chrUn_random	5167250	5167417
chrUn_random	5169768	5169926
chrUn_random	5171652	5171860
chrUn_random	5172781	5173105
chrUn_random	5174978	5175133
chrUn_random	5177032	5177208
chrUn_random	5184675	5184821
chrUn_random	5187592	5187826
chrUn_random	5240214	5240401
chrUn_random	5241326	5241493
chrUn_random	5242852	5243008
chrUn_random	5245242	5245420
chrUn_random	5249111	5249724
chrUn_random	5250683	5250848
chrUn_random	5251104	5251251
chrUn_random	5255674	5255929
chrUn_random	5256161	5256512
chrUn_random	5262746	5263342
chrUn_random	5317732	5317894
chrUn_random	5321863	5322048
chrUn_random	5322220	5322420
chrUn_random	5322834	5323086
chrUn_random	5324540	5324776
chrUn_random	5327966	5328204
chrUn_random	5331772	5331991
chrUn_random	5332310	5332539
chrUn_random	5332762	5333006
chrUn_random	5335222	5335468
chrUn_random	5336616	5336861
chrUn_random	5337020	5337263
chrUn_random	5341192	5341430
chrUn_random	5341570	5341855
chrUn_random	5474305	5474583
chrUn_random	5475128	5475389
chrUn_random	5475509	5475859
chrUn_random	5483666	5483830
chrUn_random	5488247	5488395
chrUn_random	5495398	5497282
chrUn_random	5547221	5547607
chrUn_random	5547943	5548096
chrUn_random	5548414	5548560
chrUn_random	5548608	5549100
chrUn_random	5549351	5549517
chrUn_random	5552451	5552635
chrUn_random	5554310	5554460
chrUn_random	5554682	5554903
chrUn_random	5555996	5556216
chrUn_random	5557056	5557313
chrUn_random	5807773	5808125
chrUn_random	5811049	5811286
chrUn_random	5813124	5813444
chrUn_random	5813659	5813816
chrUn_random	5821604	5822022
chrUn_random	5822111	5822502
chrUn_random	5872478	5873146
chrUn_random	5873229	5873493
chrUn_random	5880642	5881105
chrUn_random	5881414	5881706
chrUn_random	5888688	5888944
chrUn_random	5889526	5889772
chrUn_random	5890232	5890498
chrUn_random	5894042	5894205
chrUn_random	5896712	5896962
chrUn_random	5897334	5897483
chrUn_random	5898533	5898803
chrUn_random	5899876	5900037
chrUn_random	5900095	5900358
chrX	16124099	16124245
chrX	73399603	73399863
chrX	111577086	111577339
chrX	125591018	125591307
chrX	130684496	130684747
chrX	146294505	146294759
chrX	166417058	166417249
chrY	2692726	2692873
chrY	2694199	2694346
chrY	2774329	2774477

## Sheet: p65 peaks 0min lps
chr1	13362570	13362720
chr1	18627417	18627576
chr1	19166255	19166528
chr1	20810456	20810635
chr1	22562636	22562905
chr1	24740907	24741121
chr1	34085623	34085791
chr1	36568585	36568771
chr1	36603978	36604232
chr1	39378590	39378778
chr1	39635400	39635708
chr1	39949988	39950309
chr1	44258009	44258274
chr1	46789314	46789581
chr1	48938329	48938479
chr1	56145381	56145623
chr1	56228643	56228793
chr1	56839072	56839257
chr1	58670789	58670942
chr1	60727424	60727638
chr1	62761715	62761881
chr1	62797113	62797350
chr1	69503220	69503536
chr1	71125820	71126084
chr1	72742939	72743201
chr1	73900018	73900276
chr1	74428207	74428378
chr1	74822273	74822546
chr1	88368535	88368744
chr1	94113076	94113274
chr1	102635362	102635632
chr1	107804885	107805194
chr1	108247760	108247910
chr1	109410670	109410973
chr1	132911955	132912183
chr1	133007384	133007614
chr1	133424156	133424488
chr1	144549207	144549362
chr1	152606078	152606375
chr1	152952005	152952155
chr1	153500862	153501035
chr1	155879800	155880137
chr1	156945141	156945291
chr1	159393141	159393476
chr1	163281109	163281452
chr1	174432158	174432343
chr1	174833496	174833923
chr1	180469726	180469973
chr1	182126189	182126339
chr1	182260206	182260356
chr1	184559871	184560144
chr1	186386799	186386949
chr1	191512050	191512200
chr1	192948088	192948358
chr1	193267534	193267698
chr1	194277824	194278115
chr1	195053906	195054210
chr1	196858520	196858760
chr1	197105315	197105578
chr10	5744470	5744892
chr10	7553417	7553623
chr10	13121808	13121963
chr10	13894094	13894244
chr10	13946932	13947118
chr10	16716674	16716902
chr10	17102895	17103131
chr10	18684737	18684925
chr10	18735045	18735429
chr10	20067456	20067640
chr10	20179551	20179810
chr10	20944212	20944412
chr10	22168064	22168288
chr10	37058143	37058423
chr10	39818431	39818735
chr10	50353919	50354286
chr10	51864183	51864439
chr10	53795883	53796033
chr10	57992190	57992605
chr10	58699252	58699503
chr10	59736311	59736461
chr10	60836681	60836937
chr10	66326972	66327243
chr10	67070912	67071211
chr10	67763929	67764161
chr10	71756007	71756276
chr10	72841821	72842084
chr10	74685535	74685685
chr10	74780893	74781238
chr10	76728965	76729196
chr10	77437460	77437758
chr10	77892041	77892229
chr10	78560291	78560521
chr10	79568172	79568460
chr10	80499993	80500211
chr10	80730560	80731024
chr10	80895628	80895949
chr10	81083107	81083324
chr10	83573069	83573454
chr10	83971475	83971750
chr10	84418760	84418999
chr10	87216453	87216619
chr10	87268582	87268732
chr10	87292872	87293022
chr10	87835288	87835575
chr10	93819489	93819639
chr10	94055080	94055360
chr10	94334680	94334960
chr10	94834574	94834749
chr10	95729011	95729274
chr10	95837069	95837219
chr10	96153000	96153266
chr10	98544339	98544537
chr10	102131170	102131444
chr10	111437650	111437810
chr10	114174337	114174610
chr10	116738907	116739057
chr10	117377818	117378168
chr10	123113256	123113517
chr10	127520026	127520427
chr10	127740190	127740496
chr10	128133440	128133662
chr10	128258691	128259025
chr10	129172430	129172699
chr11	6291634	6291960
chr11	9026440	9026608
chr11	16856341	16856755
chr11	20149412	20149696
chr11	20532246	20532396
chr11	23723383	23723533
chr11	28243620	28243843
chr11	32304805	32305050
chr11	32432723	32432883
chr11	33910744	33910983
chr11	34444709	34444967
chr11	34495205	34495689
chr11	40638709	40638863
chr11	43198755	43199181
chr11	43495155	43495306
chr11	50139212	50139381
chr11	51269136	51269414
chr11	53953611	53954225
chr11	53995316	53995603
chr11	54541136	54541366
chr11	55267199	55267370
chr11	55282838	55283226
chr11	57116033	57116289
chr11	58660474	58660640
chr11	58742062	58742212
chr11	59110569	59110841
chr11	59354856	59355085
chr11	59652745	59652902
chr11	60166480	60166827
chr11	61966668	61966979
chr11	64495999	64496260
chr11	67377755	67378135
chr11	67905598	67905819
chr11	70281262	70281681
chr11	70409228	70409484
chr11	70783428	70783634
chr11	70832709	70833076
chr11	71855816	71856003
chr11	78008959	78009112
chr11	78510917	78511430
chr11	81820364	81820553
chr11	82878603	82878753
chr11	83357549	83358011
chr11	86014690	86014905
chr11	86437712	86438139
chr11	86922475	86922796
chr11	87405417	87405637
chr11	94902593	94902835
chr11	95171016	95171166
chr11	95198034	95198311
chr11	95936953	95937117
chr11	96805232	96805552
chr11	96838943	96839326
chr11	97049284	97049434
chr11	97183182	97183332
chr11	97520758	97520908
chr11	97564490	97564807
chr11	98590601	98590796
chr11	98885503	98885809
chr11	101004965	101005163
chr11	102786366	102786600
chr11	102890130	102890280
chr11	107060732	107060892
chr11	107143403	107143559
chr11	110283478	110283742
chr11	111151846	111152122
chr11	115375685	115375908
chr11	115626509	115626836
chr11	116482708	116482907
chr11	117660464	117660666
chr11	117807708	117807950
chr11	119959903	119960348
chr11	121843580	121843856
chr12	3872884	3873151
chr12	6316502	6316652
chr12	7932914	7933064
chr12	12277236	12277473
chr12	21341653	21341964
chr12	21376149	21376393
chr12	26054264	26054497
chr12	26063007	26063184
chr12	26742594	26742765
chr12	32635060	32635397
chr12	36422791	36423047
chr12	55470322	55470484
chr12	56227897	56228082
chr12	56302972	56303140
chr12	70755051	70755371
chr12	72116635	72117011
chr12	74816817	74817169
chr12	74873279	74873431
chr12	74880245	74880474
chr12	80421890	80422040
chr12	80998444	80998674
chr12	81031712	81032135
chr12	81912852	81913183
chr12	85262866	85263147
chr12	86764861	86765124
chr12	92830633	92830843
chr12	99521321	99521651
chr12	102121434	102121594
chr12	104131079	104131332
chr12	105452463	105452677
chr12	110132317	110132502
chr12	112398279	112398429
chr12	112679885	112680462
chr12	113052124	113052445
chr12	114104858	114105008
chr12	114179731	114179954
chr12	118719587	118719784
chr13	5603493	5603686
chr13	13953089	13953355
chr13	14074227	14074377
chr13	15459874	15460025
chr13	15999649	15999935
chr13	20878967	20879318
chr13	22127431	22127699
chr13	23666085	23666328
chr13	23677809	23678078
chr13	30794336	30794513
chr13	35350094	35350407
chr13	42532019	42532285
chr13	44633708	44633983
chr13	49273291	49273645
chr13	50516994	50517194
chr13	52705827	52706076
chr13	52731693	52731844
chr13	53113678	53113828
chr13	55546250	55546433
chr13	55928233	55928383
chr13	58723973	58724285
chr13	60777851	60778116
chr13	63173627	63173814
chr13	77444115	77444372
chr13	81922207	81922357
chr13	91364076	91364352
chr13	94711064	94711325
chr13	96614808	96615086
chr13	97158130	97158293
chr13	111393171	111393417
chr13	112926902	112927052
chr13	113590115	113590350
chr13	114337977	114338431
chr13	114390957	114391126
chr13	115525188	115525357
chr13	115789851	115790073
chr13	115999738	115999957
chr13	116532384	116532646
chr13	117813128	117813302
chr13_random	326441	326674
chr14	8838540	8838822
chr14	13370096	13370370
chr14	15465655	15465928
chr14	22319765	22320132
chr14	22838531	22838938
chr14	24912891	24913073
chr14	26198534	26198707
chr14	27751835	27752010
chr14	28189320	28189516
chr14	28321508	28321891
chr14	38669140	38669294
chr14	55061437	55061753
chr14	55634055	55634236
chr14	56412479	56412687
chr14	56503362	56503548
chr14	60210895	60211481
chr14	61169278	61169540
chr14	63796751	63796942
chr14	66033108	66033421
chr14	69891764	69892157
chr14	70032858	70033279
chr14	70729898	70730055
chr14	70802585	70802761
chr14	73235309	73235459
chr14	75336690	75336855
chr14	75338956	75339106
chr14	87541047	87541197
chr14	88879099	88879249
chr14	99697688	99697920
chr14	103267025	103267218
chr14	103446009	103446218
chr14	110075342	110075613
chr14	112918020	112918289
chr14	115347507	115347666
chr14	119686063	119686341
chr14	122276704	122276894
chr14	123850740	123851012
chr15	5299002	5299464
chr15	5382042	5382369
chr15	5396416	5396566
chr15	5445469	5445627
chr15	5468030	5468329
chr15	6266801	6267062
chr15	6519101	6519316
chr15	12754358	12754606
chr15	21044623	21044777
chr15	21586143	21586399
chr15	25493465	25493759
chr15	27320452	27320602
chr15	33976869	33977218
chr15	43456177	43456343
chr15	50604285	50604436
chr15	50665361	50665652
chr15	59248149	59248470
chr15	63458355	63458616
chr15	64051793	64052049
chr15	67246778	67247039
chr15	67612543	67612838
chr15	78129115	78129400
chr15	78164814	78165181
chr15	78893292	78893725
chr15	80541194	80541349
chr15	80541397	80541775
chr15	84142827	84142977
chr15	85372506	85372761
chr15	96647902	96648052
chr15	98364634	98364921
chr15	98507897	98508200
chr15	101966659	101966847
chr15	102934411	102934671
chr15	103103104	103103374
chr15	103140761	103141071
chr16	3723289	3723580
chr16	5709163	5709446
chr16	13647752	13647907
chr16	18289285	18289436
chr16	20403398	20403611
chr16	22439699	22439889
chr16	24103004	24103301
chr16	27374277	27374643
chr16	30733820	30734052
chr16	30829525	30829799
chr16	31066942	31067092
chr16	32171130	32171339
chr16	34742985	34743248
chr16	38088985	38089151
chr16	42875630	42875992
chr16	44734245	44734467
chr16	49970602	49970992
chr16	50432457	50432689
chr16	57550289	57550527
chr16	63312307	63312581
chr16	65197290	65197556
chr16	75961408	75961587
chr16	77084550	77084722
chr16	84621817	84621968
chr16	85152863	85153013
chr16	87625621	87625913
chr16	90113132	90113466
chr16	91461845	91462081
chr16	91522377	91522736
chr16	91623268	91623571
chr16	93142372	93142714
chr16	93598071	93598340
chr16	95463683	95463894
chr16	95950454	95950840
chr16	96057721	96058001
chr16	96119547	96119828
chr16	98244274	98244434
chr17	6142158	6142308
chr17	7809041	7809302
chr17	8418177	8418608
chr17	10514034	10514184
chr17	12483582	12483766
chr17	13202897	13203278
chr17	14276041	14276228
chr17	17371634	17371788
chr17	18021848	18021998
chr17	18037749	18038246
chr17	19795536	19795745
chr17	22218684	22218844
chr17	24308884	24309034
chr17	24526410	24526611
chr17	25023298	25023556
chr17	25097688	25097892
chr17	25152915	25153105
chr17	25277266	25277427
chr17	25410665	25410937
chr17	26056798	26057068
chr17	26853187	26853389
chr17	27109931	27110105
chr17	29531190	29531445
chr17	29532372	29532635
chr17	31707288	31707539
chr17	32487445	32487696
chr17	33028446	33028601
chr17	33130000	33130150
chr17	33531556	33531706
chr17	33897416	33897566
chr17	33947209	33947497
chr17	34386769	34386932
chr17	34398565	34398715
chr17	34740495	34740981
chr17	34999479	34999701
chr17	35137560	35137710
chr17	35399764	35400054
chr17	35516258	35516644
chr17	35530793	35530988
chr17	35561526	35561726
chr17	35575844	35576180
chr17	35653755	35654059
chr17	36179723	36179904
chr17	37620525	37620675
chr17	43694219	43694372
chr17	45694439	45694657
chr17	46889191	46889355
chr17	48055928	48056242
chr17	48433051	48433376
chr17	51463994	51464255
chr17	55900370	55900730
chr17	56098511	56098665
chr17	56464921	56465202
chr17	57136649	57136799
chr17	57171395	57171670
chr17	57367463	57367783
chr17	57387032	57387314
chr17	57430493	57430719
chr17	63086803	63086953
chr17	63549641	63549922
chr17	64880638	64880788
chr17	67148720	67148980
chr17	74858325	74858504
chr17	81085549	81085751
chr17	83666886	83667146
chr17	83676808	83676968
chr17	83703888	83704115
chr17	84719950	84720202
chr17	84808224	84808428
chr17	85356770	85357182
chr17	86550207	86550597
chr17	86643772	86644059
chr17	87349647	87349855
chr17	87361927	87362077
chr17	87372176	87372618
chr17	93445677	93445939
chr17	94044940	94045211
chr18	5806464	5806683
chr18	12289873	12290027
chr18	33373500	33373676
chr18	34911263	34911479
chr18	42434812	42435108
chr18	42670895	42671194
chr18	43073484	43073767
chr18	60963273	60963543
chr18	61234344	61234679
chr18	61245934	61246212
chr18	61265331	61265695
chr18	61611411	61611728
chr18	63144956	63145224
chr18	65263576	65263851
chr18	65590016	65590208
chr18	77285952	77286220
chr18	77430296	77430449
chr18	78097327	78097619
chr18	78394883	78395147
chr18	83045538	83045939
chr18	83081035	83081220
chr18	86678618	86678780
chr19	3575692	3576028
chr19	3847489	3847767
chr19	4097099	4097360
chr19	5510436	5510657
chr19	5930293	5930482
chr19	6046403	6046727
chr19	6945328	6945633
chr19	8816117	8816282
chr19	9973979	9974136
chr19	10013416	10013637
chr19	10052346	10052539
chr19	10916939	10917089
chr19	11404084	11404380
chr19	12039703	12040273
chr19	12871156	12871378
chr19	15999369	15999654
chr19	16160934	16161230
chr19	16214696	16215141
chr19	23431831	23432096
chr19	29505466	29505811
chr19	32018782	32018935
chr19	36777848	36778113
chr19	43599115	43599294
chr19	46226903	46227060
chr19	46379096	46379496
chr19	46673440	46673619
chr19	52953273	52953583
chr19	53495927	53496165
chr19	54127837	54128021
chr19	56480353	56480593
chr19	57684479	57684642
chr19	58556587	58556849
chr19	61000502	61000745
chr19	61341601	61341865
chr1_random	272416	272958
chr2	4422864	4423073
chr2	4437067	4437217
chr2	9671504	9671658
chr2	13707825	13708063
chr2	16134418	16134782
chr2	19273576	19273917
chr2	22599127	22599281
chr2	25117814	25118095
chr2	25389871	25390029
chr2	25402385	25402687
chr2	26599971	26600121
chr2	28395502	28395839
chr2	28446931	28447390
chr2	30247582	30247978
chr2	31301713	31301953
chr2	31993377	31993690
chr2	32463388	32463538
chr2	34818616	34818951
chr2	35293311	35293662
chr2	38291608	38291856
chr2	44945132	44945369
chr2	46081258	46081408
chr2	50524952	50525137
chr2	51607281	51607537
chr2	52368404	52368626
chr2	57150042	57150242
chr2	59022379	59022603
chr2	60122376	60122528
chr2	68080248	68080439
chr2	69044266	69044416
chr2	75569134	75569471
chr2	79536432	79536631
chr2	84230096	84230451
chr2	84490859	84491045
chr2	84518231	84518483
chr2	90419378	90419571
chr2	90926594	90926835
chr2	91046439	91046714
chr2	91366868	91367018
chr2	92008174	92008439
chr2	102663387	102663537
chr2	102993480	102993736
chr2	103409951	103410231
chr2	105556812	105556962
chr2	105744624	105744945
chr2	116906181	116906510
chr2	118687426	118687835
chr2	119419851	119420001
chr2	120676110	120676361
chr2	120833830	120833980
chr2	121973206	121973574
chr2	121981786	121981987
chr2	123829423	123829578
chr2	127834558	127834741
chr2	128293415	128293600
chr2	129137341	129137604
chr2	129156503	129156653
chr2	129206392	129206831
chr2	136762721	136762952
chr2	140620238	140620416
chr2	143836926	143837191
chr2	144827857	144828124
chr2	145419777	145419927
chr2	145697749	145697923
chr2	152937111	152937473
chr2	153809836	153810048
chr2	157971143	157971381
chr2	158593616	158593839
chr2	160934721	160934992
chr2	162756923	162757086
chr2	164595091	164595503
chr2	164630360	164630634
chr2	167200638	167200911
chr2	167568102	167568270
chr2	167579514	167579694
chr2	167735479	167735703
chr2	172936153	172936303
chr2	174265048	174265291
chr2	178521585	178521852
chr3	6116007	6116243
chr3	9886642	9886929
chr3	10077276	10077426
chr3	10259511	10259734
chr3	19063080	19063302
chr3	19854015	19854302
chr3	19957648	19957873
chr3	27052748	27052898
chr3	27690470	27690747
chr3	30992575	30992873
chr3	32607466	32607616
chr3	41271812	41271971
chr3	47884487	47884749
chr3	50422293	50422463
chr3	51271775	51271925
chr3	52072062	52072228
chr3	52663997	52664147
chr3	57539785	57540039
chr3	59723969	59724239
chr3	63320436	63320586
chr3	65733529	65733898
chr3	65762528	65762853
chr3	78977253	78977638
chr3	89215614	89216045
chr3	90096876	90097057
chr3	90279894	90280134
chr3	94216876	94217148
chr3	95392727	95392940
chr3	95449201	95449411
chr3	95558759	95559044
chr3	95732917	95733247
chr3	95873530	95873685
chr3	96361679	96361939
chr3	96380632	96380878
chr3	97578912	97579151
chr3	100120278	100120533
chr3	100726230	100726381
chr3	103634701	103634851
chr3	104855850	104856000
chr3	106675148	106675377
chr3	111354494	111354644
chr3	115930051	115930201
chr3	118118622	118118965
chr3	121273758	121273908
chr3	121273999	121274216
chr3	128639539	128639798
chr3	131361054	131361533
chr3	133374615	133374937
chr3	137609728	137610024
chr3	142260704	142261018
chr3	143710895	143711151
chr3	143801616	143801880
chr3	145993926	145994157
chr3	152364553	152364817
chr4	16095852	16096002
chr4	20118944	20119168
chr4	25399323	25399595
chr4	28103961	28104253
chr4	28871580	28871783
chr4	31107955	31108220
chr4	31281238	31281519
chr4	33348272	33348422
chr4	40311411	40311569
chr4	41071305	41071455
chr4	41411868	41412092
chr4	42962462	42962792
chr4	43669262	43669412
chr4	45025504	45025675
chr4	46656208	46656374
chr4	47316016	47316183
chr4	47504215	47504417
chr4	53172976	53173177
chr4	53263388	53263599
chr4	53795288	53795497
chr4	55828683	55828977
chr4	57965289	57965479
chr4	88286926	88287079
chr4	90393126	90393388
chr4	93510996	93511285
chr4	98830315	98830485
chr4	99048070	99048315
chr4	102244693	102245039
chr4	102296825	102297011
chr4	116094901	116095119
chr4	117222793	117222976
chr4	117852222	117852443
chr4	118672492	118672736
chr4	118846811	118846994
chr4	118967121	118967377
chr4	119639661	119639822
chr4	124428630	124428840
chr4	124614115	124614277
chr4	125640059	125640237
chr4	125701800	125701990
chr4	125735665	125735841
chr4	126115353	126115695
chr4	126430683	126430833
chr4	126698349	126698499
chr4	128670312	128670548
chr4	128709965	128710690
chr4	132123308	132123603
chr4	132304731	132304959
chr4	132515491	132515655
chr4	132538953	132539162
chr4	132686281	132686514
chr4	134409229	134409483
chr4	141653846	141654135
chr4	144866768	144866931
chr4	145175027	145175177
chr4	145371347	145371554
chr4	145765604	145765767
chr4	145960735	145960926
chr4	146237694	146237905
chr4	146506097	146506287
chr4	147183736	147184022
chr4	148540744	148540920
chr4	148681829	148682066
chr4	151235951	151236268
chr4	154285359	154285606
chr4	154936194	154936666
chr4_random	142962	143432
chr5	3151979	3152295
chr5	4961905	4962055
chr5	20694885	20695171
chr5	25200922	25201075
chr5	30274770	30275106
chr5	32470960	32471196
chr5	33678015	33678165
chr5	46826917	46827182
chr5	53900841	53901050
chr5	54386515	54386699
chr5	58331751	58331901
chr5	61239360	61239513
chr5	66432665	66432908
chr5	73647934	73648202
chr5	77666419	77666569
chr5	77666743	77667079
chr5	77675224	77675615
chr5	80929815	80930096
chr5	91132026	91132255
chr5	93718567	93718846
chr5	99844046	99844329
chr5	100858473	100858704
chr5	101043202	101043434
chr5	106605699	106605981
chr5	110503402	110503666
chr5	114044627	114044823
chr5	114094608	114094889
chr5	114185633	114185783
chr5	114580717	114581020
chr5	116295022	116295211
chr5	118927795	118927945
chr5	119088175	119088457
chr5	121038667	121038992
chr5	123154517	123154793
chr5	123271282	123271489
chr5	124146300	124146450
chr5	124356583	124356812
chr5	125946012	125946227
chr5	130371428	130371641
chr5	136647443	136647660
chr5	138042198	138042372
chr5	138069805	138070145
chr5	138696780	138697109
chr5	138882543	138882707
chr5	139060999	139061170
chr5	139728538	139728720
chr5	139936470	139936643
chr5	144992519	144992780
chr5	145696179	145696329
chr5	147478096	147478346
chr5	148422901	148423166
chr5	148706369	148706603
chr5	152537026	152537259
chr6	4873732	4874302
chr6	7687980	7688138
chr6	8209140	8209362
chr6	17714553	17714746
chr6	30351202	30351537
chr6	30351680	30351874
chr6	30643595	30643886
chr6	31119461	31119673
chr6	31546093	31546243
chr6	34425949	34426265
chr6	35498573	35498723
chr6	35518870	35519020
chr6	37392279	37392536
chr6	48071172	48071491
chr6	49158995	49159298
chr6	49186373	49186614
chr6	50997369	50997641
chr6	53542351	53542622
chr6	54543166	54543371
chr6	56183544	56183839
chr6	60637107	60637370
chr6	65540216	65540427
chr6	66799003	66799210
chr6	66990906	66991218
chr6	67008900	67009226
chr6	67961903	67962085
chr6	68711283	68711440
chr6	71143241	71143416
chr6	72346024	72346331
chr6	82977193	82977537
chr6	83071394	83071589
chr6	83781663	83781984
chr6	84495954	84496227
chr6	86443890	86444226
chr6	88415297	88415453
chr6	89371970	89372219
chr6	97160399	97160580
chr6	97307669	97307827
chr6	103264509	103264806
chr6	108486908	108487088
chr6	112983350	112983522
chr6	113188607	113188838
chr6	113618767	113618994
chr6	115939140	115939441
chr6	116619141	116619364
chr6	124223201	124223352
chr6	124492496	124492676
chr6	125095139	125095289
chr6	127301682	127302019
chr6	128863675	128864080
chr6	129234815	129235057
chr6	133119877	133120149
chr6	134170292	134170482
chr6	134212177	134212417
chr6	134650832	134651136
chr6	136638694	136638874
chr6	136776766	136776916
chr6	142335520	142335757
chr6	145941572	145941744
chr6	146061668	146061976
chr6	149142262	149142419
chr7	3511755	3511905
chr7	3596591	3596881
chr7	3617125	3617327
chr7	4691162	4691523
chr7	4817751	4818007
chr7	17038144	17038296
chr7	19495706	19495879
chr7	19618813	19618967
chr7	19862026	19862385
chr7	20093900	20094096
chr7	25862100	25862253
chr7	26052903	26053478
chr7	27963846	27964090
chr7	29227849	29228123
chr7	29595695	29595955
chr7	30553399	30553549
chr7	31374569	31374730
chr7	31385168	31385318
chr7	35743094	35743354
chr7	36181820	36182176
chr7	48645757	48645998
chr7	52184806	52185140
chr7	52689971	52690174
chr7	52847238	52847487
chr7	53069651	53069842
chr7	59117594	59117768
chr7	63038220	63038377
chr7	75894091	75894509
chr7	82801281	82801527
chr7	82993079	82993300
chr7	86417799	86418124
chr7	86804966	86805160
chr7	87028803	87029015
chr7	87469277	87469459
chr7	88299877	88300113
chr7	90753559	90753728
chr7	93954992	93955263
chr7	100027223	100027391
chr7	103938750	103938982
chr7	104503731	104504097
chr7	108530896	108531073
chr7	108700049	108700251
chr7	117854132	117854282
chr7	120350641	120350919
chr7	125676791	125677052
chr7	133540240	133540533
chr7	134171134	134171362
chr7	134592614	134592885
chr7	135353231	135353505
chr7	142099580	142099765
chr7	142199450	142199600
chr7	145785076	145785335
chr8	3665103	3665341
chr8	4166231	4166469
chr8	4325146	4325296
chr8	8143016	8143273
chr8	8661206	8661411
chr8	11808148	11808298
chr8	14306828	14307011
chr8	15519795	15520065
chr8	17290537	17290795
chr8	23916070	23916518
chr8	35012904	35013074
chr8	35013125	35013325
chr8	36197849	36198138
chr8	40631676	40631826
chr8	47517616	47518047
chr8	67470704	67470854
chr8	69018390	69018689
chr8	71450355	71450788
chr8	71794985	71795136
chr8	72240733	72241060
chr8	72736187	72736367
chr8	73051508	73051658
chr8	73197068	73197320
chr8	73278330	73278505
chr8	73956900	73957176
chr8	74474664	74475081
chr8	75166932	75167099
chr8	75843462	75843742
chr8	77557782	77558058
chr8	77694590	77694785
chr8	81663699	81663900
chr8	83899121	83899271
chr8	86280700	86280988
chr8	86479420	86479616
chr8	86496626	86496906
chr8	86590504	86590788
chr8	86727825	86728053
chr8	86760941	86761228
chr8	89402505	89402852
chr8	89411936	89412326
chr8	91111149	91111415
chr8	93605922	93606072
chr8	95378731	95378992
chr8	95405192	95405509
chr8	96560924	96561192
chr8	97561044	97561412
chr8	97604539	97605080
chr8	98331275	98331720
chr8	107917457	107917619
chr8	113557628	113557778
chr8	113824093	113824272
chr8	113866982	113867183
chr8	114180639	114180789
chr8	116158819	116159318
chr8	116180116	116180317
chr8	116960765	116961036
chr8	124109301	124109451
chr8	124454139	124454303
chr8	125456433	125456640
chr8	126485317	126485555
chr8	126609648	126609798
chr8	129414651	129414841
chr9	7872909	7873064
chr9	13631850	13632078
chr9	21229123	21229419
chr9	21544806	21545196
chr9	26838098	26838380
chr9	27020672	27020959
chr9	34931836	34931986
chr9	37015531	37015994
chr9	40591256	40591453
chr9	44151874	44152058
chr9	44395375	44395632
chr9	45060223	45060724
chr9	45107472	45107773
chr9	47766331	47766586
chr9	48302578	48302806
chr9	51513323	51513508
chr9	51982829	51983019
chr9	61570183	61570451
chr9	62188910	62189283
chr9	70129974	70130185
chr9	83334612	83334935
chr9	83452712	83452971
chr9	85642928	85643112
chr9	87149892	87150093
chr9	88620241	88620391
chr9	88630104	88630343
chr9	88640999	88641205
chr9	88833852	88834054
chr9	90197061	90197328
chr9	90325416	90325566
chr9	92150164	92150349
chr9	95326260	95326555
chr9	96753469	96753623
chr9	99149456	99149666
chr9	99393791	99393984
chr9	102527981	102528131
chr9	106132475	106132666
chr9	106794291	106794484
chr9	107166220	107166394
chr9	107242668	107243007
chr9	110183697	110183847
chr9	113170569	113170722
chr9	113839728	113839927
chr9	114245375	114245623
chr9	115259857	115260140
chr9	119231777	119231968
chr9	120685637	120685853
chr9	123591570	123591916
chr9	123982899	123983049
chr9_random	241979	243568
chrM	22	172
chrM	2754	2947
chrM	15139	15703
chrM	15851	16224
chrUn_random	3549452	3549718
chrUn_random	3549862	3550123
chrUn_random	3552985	3553251
chrUn_random	3556584	3556789
chrUn_random	3558877	3559166
chrUn_random	3567579	3567962
chrUn_random	3572857	3573133
chrUn_random	3578329	3578593
chrUn_random	3580834	3580993
chrUn_random	3581106	3581366
chrUn_random	3632222	3632544
chrUn_random	3636182	3636353
chrUn_random	3651119	3651505
chrUn_random	3658500	3658973
chrUn_random	3717975	3718402
chrUn_random	3742007	3742214
chrUn_random	3903542	3903813
chrUn_random	3907338	3907936
chrUn_random	3909486	3909645
chrUn_random	3916101	3916255
chrUn_random	3916571	3916831
chrUn_random	3921926	3922550
chrUn_random	3922942	3923106
chrUn_random	3926582	3926747
chrUn_random	3927792	3928196
chrUn_random	4050509	4050769
chrUn_random	4063255	4063486
chrUn_random	4068514	4068706
chrUn_random	4074759	4074937
chrUn_random	4233867	4234335
chrUn_random	4235114	4235264
chrUn_random	4235314	4235604
chrUn_random	4249226	4249396
chrUn_random	4252448	4252718
chrUn_random	4253006	4253156
chrUn_random	4257807	4257957
chrUn_random	4258610	4258874
chrUn_random	4259968	4260215
chrUn_random	4261654	4261915
chrUn_random	4516930	4517327
chrUn_random	4520483	4520741
chrUn_random	4521647	4521842
chrUn_random	4525052	4525237
chrUn_random	4527728	4528001
chrUn_random	4528277	4528440
chrUn_random	4530267	4530450
chrUn_random	4533583	4533832
chrUn_random	4536178	4536427
chrUn_random	4536579	4536827
chrUn_random	4737890	4738176
chrUn_random	4739088	4739341
chrUn_random	4740532	4740771
chrUn_random	4741947	4742107
chrUn_random	4747162	4747498
chrUn_random	4748774	4748924
chrUn_random	4750902	4751100
chrUn_random	4763289	4763645
chrUn_random	4764497	4764745
chrUn_random	4767734	4767994
chrUn_random	4768424	4768581
chrUn_random	4770410	4770562
chrUn_random	4770838	4771097
chrUn_random	4771209	4771475
chrUn_random	5162082	5162237
chrUn_random	5169764	5170010
chrUn_random	5171631	5171849
chrUn_random	5172777	5173112
chrUn_random	5174980	5175138
chrUn_random	5177023	5177298
chrUn_random	5184664	5184829
chrUn_random	5187679	5187841
chrUn_random	5241354	5241563
chrUn_random	5242847	5243013
chrUn_random	5249106	5249732
chrUn_random	5250692	5250842
chrUn_random	5255685	5255932
chrUn_random	5256149	5256510
chrUn_random	5262744	5263338
chrUn_random	5317724	5317878
chrUn_random	5322210	5322389
chrUn_random	5322910	5323173
chrUn_random	5324535	5324785
chrUn_random	5327959	5328215
chrUn_random	5331820	5331989
chrUn_random	5332347	5332504
chrUn_random	5332760	5333004
chrUn_random	5335216	5335468
chrUn_random	5336611	5336861
chrUn_random	5337012	5337269
chrUn_random	5341183	5341443
chrUn_random	5341569	5341858
chrUn_random	5474307	5474590
chrUn_random	5475123	5475387
chrUn_random	5475506	5475864
chrUn_random	5482387	5482578
chrUn_random	5483663	5483830
chrUn_random	5488298	5488483
chrUn_random	5495412	5497288
chrUn_random	5547215	5547610
chrUn_random	5548609	5549105
chrUn_random	5549360	5549511
chrUn_random	5552432	5552639
chrUn_random	5554229	5554494
chrUn_random	5554675	5554918
chrUn_random	5557059	5557310
chrUn_random	5807792	5808126
chrUn_random	5811044	5811294
chrUn_random	5813118	5813455
chrUn_random	5816726	5816888
chrUn_random	5821825	5822028
chrUn_random	5822110	5822388
chrUn_random	5872473	5873155
chrUn_random	5873226	5873496
chrUn_random	5880028	5880202
chrUn_random	5880650	5881106
chrUn_random	5881416	5881716
chrUn_random	5888677	5888945
chrUn_random	5889517	5889769
chrUn_random	5890222	5890501
chrUn_random	5893728	5893880
chrUn_random	5894018	5894205
chrUn_random	5896693	5896969
chrUn_random	5897326	5897491
chrUn_random	5898561	5898800
chrUn_random	5899872	5900038
chrUn_random	5900098	5900358
chrX	7225975	7226169
chrX	7770007	7770157
chrX	12435083	12435469
chrX	12785129	12785359
chrX	19922230	19922383
chrX	20425586	20425748
chrX	73399516	73399762
chrX	96287996	96288340
chrX	111577084	111577342
chrX	125590983	125591284
chrX	130684507	130684752
chrX	138971513	138971897
chrX	148653183	148653522
chrX	148761976	148762145
chrX	159740735	159741012
chrX	160874421	160874669
chrX	166411252	166411494
chrY	2692724	2692977
chrY	2694194	2694451
chrY	2697322	2697477
chrY	2715979	2716129
chrY	2773781	2773934
chrY	2774324	2774581

## Sheet: p65 peaks 120min lps
chr1	4759957	4760273
chr1	4857916	4858070
chr1	5073088	5073253
chr1	6204255	6204492
chr1	6444098	6444683
chr1	6454888	6455300
chr1	6457197	6457400
chr1	6466237	6466998
chr1	6483521	6483694
chr1	6488930	6489368
chr1	6614377	6614538
chr1	7090421	7091102
chr1	7158640	7158793
chr1	7387049	7387360
chr1	7700475	7700680
chr1	7814239	7814422
chr1	9537665	9538460
chr1	9651425	9651578
chr1	9759733	9759946
chr1	9768473	9768644
chr1	9781430	9781814
chr1	9781885	9782141
chr1	9787247	9787545
chr1	9816229	9816382
chr1	9933734	9933898
chr1	9995059	9995361
chr1	10068248	10068407
chr1	10258495	10258648
chr1	10270278	10270709
chr1	10283126	10283361
chr1	10304925	10305231
chr1	10313920	10314198
chr1	12866128	12866281
chr1	12982435	12982625
chr1	13285494	13285656
chr1	13326169	13326345
chr1	13373570	13374004
chr1	13389732	13390060
chr1	13416706	13416931
chr1	13444590	13444865
chr1	13579936	13580149
chr1	13638077	13638532
chr1	13864058	13864299
chr1	14299325	14299478
chr1	14569489	14569912
chr1	16094334	16094487
chr1	16094588	16094835
chr1	16151501	16152010
chr1	16152551	16152922
chr1	16182905	16183176
chr1	16193072	16193399
chr1	16218381	16219037
chr1	16280714	16281026
chr1	16438799	16438952
chr1	16611348	16611501
chr1	16678165	16678822
chr1	16684260	16684500
chr1	16686741	16687133
chr1	16692996	16693446
chr1	16716132	16716307
chr1	16716354	16716717
chr1	16725158	16725450
chr1	16737303	16737513
chr1	17598279	17598432
chr1	17598508	17598762
chr1	18627414	18627576
chr1	19166248	19166535
chr1	20881145	20881393
chr1	20902382	20902664
chr1	21208479	21208632
chr1	21323628	21323933
chr1	22562631	22562906
chr1	23387195	23387425
chr1	23387682	23387835
chr1	23406419	23406706
chr1	23919989	23920325
chr1	23989978	23990183
chr1	24685076	24685345
chr1	24738359	24738862
chr1	24740910	24741063
chr1	24910213	24910508
chr1	25071764	25071952
chr1	25076108	25076316
chr1	28060947	28061109
chr1	28104883	28105140
chr1	28110891	28111348
chr1	30977742	30978000
chr1	31006976	31007327
chr1	31020917	31021306
chr1	31106986	31107469
chr1	31199015	31199321
chr1	31210718	31210994
chr1	33143003	33143192
chr1	33482874	33483044
chr1	33509343	33509777
chr1	33926469	33926627
chr1	33940139	33940439
chr1	33960564	33960972
chr1	33973483	33973745
chr1	33995695	33995857
chr1	34053286	34053577
chr1	34067766	34067974
chr1	34085647	34086132
chr1	34101466	34101759
chr1	34168928	34169316
chr1	34446011	34446501
chr1	34521152	34521450
chr1	34621334	34621933
chr1	34878430	34878649
chr1	34900059	34900515
chr1	35870013	35870277
chr1	35870356	35870729
chr1	35917758	35918195
chr1	36109476	36110155
chr1	36121643	36122052
chr1	36129951	36130423
chr1	36237010	36237193
chr1	36321126	36321414
chr1	36330024	36330617
chr1	36364846	36365215
chr1	36366065	36366228
chr1	36382883	36383106
chr1	36414253	36414465
chr1	36527249	36527403
chr1	36604140	36604364
chr1	36613209	36613396
chr1	36613622	36613779
chr1	36613819	36614081
chr1	36766051	36766347
chr1	36923240	36923468
chr1	36961014	36961167
chr1	36984495	36984648
chr1	36998682	36998919
chr1	37019000	37019403
chr1	37043808	37044466
chr1	37069864	37070168
chr1	37081766	37081919
chr1	37273006	37273362
chr1	37311669	37311873
chr1	37365613	37365780
chr1	37414002	37414178
chr1	37534767	37534985
chr1	37548578	37549038
chr1	37618808	37619174
chr1	37642709	37643374
chr1	37651584	37651960
chr1	37778069	37778276
chr1	37946875	37947389
chr1	38054605	38054778
chr1	38069122	38069365
chr1	38834353	38834761
chr1	39159388	39159730
chr1	39201269	39201611
chr1	39338369	39338549
chr1	39338761	39338982
chr1	39347374	39347527
chr1	39378504	39379156
chr1	39389817	39390090
chr1	39549970	39550260
chr1	39550526	39550704
chr1	39559598	39559857
chr1	39560076	39560334
chr1	39612904	39613208
chr1	39635255	39635968
chr1	39659332	39659740
chr1	39659801	39659954
chr1	39670891	39671271
chr1	39671524	39672276
chr1	39692883	39693276
chr1	39736776	39737017
chr1	39770836	39771388
chr1	39818906	39819098
chr1	39838635	39839081
chr1	39881589	39881784
chr1	39903758	39904222
chr1	39908016	39908387
chr1	39950053	39950291
chr1	40090379	40090545
chr1	40121851	40122004
chr1	40137211	40137468
chr1	40144319	40144667
chr1	40148078	40148279
chr1	40179041	40179361
chr1	40231243	40231505
chr1	40297154	40297889
chr1	40328924	40329129
chr1	40351460	40352022
chr1	40381041	40381235
chr1	40416531	40416991
chr1	40450025	40450254
chr1	40450316	40450533
chr1	40461735	40462013
chr1	40469447	40470042
chr1	40526501	40526677
chr1	40571880	40572467
chr1	40642403	40642610
chr1	40657283	40657640
chr1	40689434	40689661
chr1	42740552	42740912
chr1	43499467	43499643
chr1	43504424	43504614
chr1	43531663	43531819
chr1	43578000	43578258
chr1	43603174	43603327
chr1	43603410	43603613
chr1	43875989	43876167
chr1	43900313	43900725
chr1	43973790	43974182
chr1	44099034	44099293
chr1	44175382	44175659
chr1	44175852	44176005
chr1	44257995	44258278
chr1	45851809	45852239
chr1	45883510	45883900
chr1	45938027	45938257
chr1	45994534	45994783
chr1	46789306	46789585
chr1	46978629	46978782
chr1	48938294	48938555
chr1	51021877	51022118
chr1	51532983	51533576
chr1	51550534	51550956
chr1	51565851	51566126
chr1	51849551	51849767
chr1	51964889	51965075
chr1	51991406	51991559
chr1	52109497	52110111
chr1	52170481	52170880
chr1	52176370	52176596
chr1	52190027	52190524
chr1	52223546	52223909
chr1	52399090	52399243
chr1	52558038	52558224
chr1	52779299	52779804
chr1	52805090	52805391
chr1	52857210	52857413
chr1	52872669	52873040
chr1	53129555	53129731
chr1	53589480	53589639
chr1	53749621	53749810
chr1	53772405	53772604
chr1	53799012	53799380
chr1	53830877	53831154
chr1	53848783	53849272
chr1	53874707	53875233
chr1	53881833	53882021
chr1	53908068	53908462
chr1	53930555	53930875
chr1	53939476	53939667
chr1	54442487	54442640
chr1	54495567	54495916
chr1	54505765	54506145
chr1	54576987	54577360
chr1	54580582	54580861
chr1	54620767	54621258
chr1	54643197	54643409
chr1	54866989	54867483
chr1	54953398	54953551
chr1	54980095	54980545
chr1	54990316	54990682
chr1	55083892	55084084
chr1	55162763	55163058
chr1	55169910	55170939
chr1	55179604	55179769
chr1	55179920	55180205
chr1	55563432	55563987
chr1	55585879	55586059
chr1	55722875	55723528
chr1	56017423	56017655
chr1	56145297	56145747
chr1	56145842	56146219
chr1	56181098	56181580
chr1	56228022	56228302
chr1	56228622	56228933
chr1	56249141	56249465
chr1	56660225	56660435
chr1	56770045	56770235
chr1	56839043	56839323
chr1	56996487	56996689
chr1	56998896	56999173
chr1	57358042	57358242
chr1	57427414	57427635
chr1	57463337	57463618
chr1	58480068	58480391
chr1	58502575	58502775
chr1	58502813	58503078
chr1	58643116	58643445
chr1	58670780	58670933
chr1	58675241	58675425
chr1	58690468	58690630
chr1	58709438	58709647
chr1	58709831	58710028
chr1	58720341	58720494
chr1	58726755	58726908
chr1	58779134	58779287
chr1	58779340	58779574
chr1	58780967	58781148
chr1	58785178	58785552
chr1	58852298	58852536
chr1	58859128	58859567
chr1	58913773	58914022
chr1	58917458	58917615
chr1	59029959	59030323
chr1	59108288	59108491
chr1	59125564	59125978
chr1	59236817	59237344
chr1	59249848	59250001
chr1	59257262	59257424
chr1	59294556	59294747
chr1	59373158	59373793
chr1	59545493	59545756
chr1	59710206	59710397
chr1	59726871	59727111
chr1	60073026	60073393
chr1	60467605	60468011
chr1	60623969	60624304
chr1	60684423	60684674
chr1	60693732	60694021
chr1	60719531	60719830
chr1	60727221	60727780
chr1	60909074	60909284
chr1	60955413	60955585
chr1	60955809	60955981
chr1	60961365	60961726
chr1	60997998	60998473
chr1	61196565	61196846
chr1	61737351	61738033
chr1	61756215	61756664
chr1	62596771	62597090
chr1	62597234	62597451
chr1	62667999	62668507
chr1	62725945	62726237
chr1	62735637	62736057
chr1	62743628	62743781
chr1	62761633	62761896
chr1	62766930	62767095
chr1	62782941	62783537
chr1	62796908	62797458
chr1	62798241	62798434
chr1	62817222	62817581
chr1	62834954	62835115
chr1	63166475	63166660
chr1	63172772	63173121
chr1	63223434	63223714
chr1	63460372	63460979
chr1	63483036	63483292
chr1	63777201	63777436
chr1	63809967	63810240
chr1	64041175	64041331
chr1	64164885	64165112
chr1	64237974	64238378
chr1	64239862	64240036
chr1	64255761	64256141
chr1	64269002	64269528
chr1	64333643	64333818
chr1	64341597	64342332
chr1	64347745	64348358
chr1	64385117	64385360
chr1	64389925	64390403
chr1	64420883	64421126
chr1	64439593	64440013
chr1	64494686	64494839
chr1	64529091	64529244
chr1	64547010	64547478
chr1	64578765	64579036
chr1	64736701	64736891
chr1	64736964	64737224
chr1	64821747	64822007
chr1	64827721	64827971
chr1	64914507	64914660
chr1	64965805	64965967
chr1	64972152	64972614
chr1	64974150	64974305
chr1	64979557	64979920
chr1	64988916	64989080
chr1	65001956	65002328
chr1	65090729	65090982
chr1	65136976	65137270
chr1	65224220	65224373
chr1	65277819	65278043
chr1	66696217	66696897
chr1	66759466	66759726
chr1	66864633	66864786
chr1	66910189	66910495
chr1	66943094	66943280
chr1	68812690	68812843
chr1	69503208	69503542
chr1	71050409	71050621
chr1	71050696	71051031
chr1	71125808	71126086
chr1	71162387	71162675
chr1	71730500	71730905
chr1	71777455	71777863
chr1	71963805	71964032
chr1	71965343	71965557
chr1	71985211	71985490
chr1	72021354	72021552
chr1	72034588	72035000
chr1	72092791	72093119
chr1	72103263	72103785
chr1	72117205	72117475
chr1	72128957	72129449
chr1	72129794	72130187
chr1	72153508	72153925
chr1	72180373	72180870
chr1	72188635	72188900
chr1	72191136	72191370
chr1	72242720	72243163
chr1	72243256	72243756
chr1	72283201	72283412
chr1	72291059	72291212
chr1	72301616	72301801
chr1	72302132	72302303
chr1	72349869	72350022
chr1	72367406	72367718
chr1	72475824	72476204
chr1	72555589	72555742
chr1	72629956	72630276
chr1	72742938	72743207
chr1	72757821	72758009
chr1	72758235	72758526
chr1	72758590	72758746
chr1	73900016	73900288
chr1	74044509	74044876
chr1	74085632	74085981
chr1	74099708	74099938
chr1	74112527	74112933
chr1	74247772	74247968
chr1	74284396	74284954
chr1	74341729	74342008
chr1	74369217	74369735
chr1	74380985	74381219
chr1	74415025	74415501
chr1	74421601	74421799
chr1	74427994	74428613
chr1	74433298	74433731
chr1	74442153	74442354
chr1	74442695	74443173
chr1	74443390	74443550
chr1	74502072	74502304
chr1	74552742	74552970
chr1	74647753	74647906
chr1	74759320	74759493
chr1	74759654	74759815
chr1	74822263	74822703
chr1	74831353	74831517
chr1	74853148	74853456
chr1	75138896	75139109
chr1	75158649	75158822
chr1	75158921	75159286
chr1	75164932	75165105
chr1	75184581	75184772
chr1	75189091	75189722
chr1	75313721	75313874
chr1	75518010	75518244
chr1	75528967	75529155
chr1	77277119	77277607
chr1	77385805	77386207
chr1	77386338	77386545
chr1	78533632	78534018
chr1	78534135	78534309
chr1	78638990	78639143
chr1	78663326	78663500
chr1	78699591	78699782
chr1	78705822	78705975
chr1	79494575	79494752
chr1	79636844	79637175
chr1	79667961	79668146
chr1	79668706	79668859
chr1	79698217	79698554
chr1	79772543	79772721
chr1	79891454	79891879
chr1	80007160	80007357
chr1	80022548	80023074
chr1	80028890	80029302
chr1	80041629	80041782
chr1	80049762	80049956
chr1	80168277	80168543
chr1	80337760	80337917
chr1	80368225	80368430
chr1	80398696	80398962
chr1	80448786	80448983
chr1	80492947	80493242
chr1	80548674	80549072
chr1	80561454	80561878
chr1	80599796	80600234
chr1	80606263	80606532
chr1	80609918	80610417
chr1	80619027	80619180
chr1	80638439	80638674
chr1	80661927	80662152
chr1	80709827	80710024
chr1	80752328	80752481
chr1	80754003	80754360
chr1	80762079	80762540
chr1	80781758	80782231
chr1	80818092	80818245
chr1	80818959	80819122
chr1	80819724	80820106
chr1	80846382	80846539
chr1	81055483	81055673
chr1	82698138	82698365
chr1	82758284	82758624
chr1	82821303	82821603
chr1	82821778	82821931
chr1	82828541	82828946
chr1	82829128	82829425
chr1	82837128	82837521
chr1	82855005	82855225
chr1	84065360	84065788
chr1	84174511	84174664
chr1	84237084	84237284
chr1	84273060	84273376
chr1	84296350	84296755
chr1	84299434	84299786
chr1	84314286	84314618
chr1	84318074	84318371
chr1	84346593	84347046
chr1	84359546	84359747
chr1	84403560	84403784
chr1	84455882	84456035
chr1	84461291	84461469
chr1	84461551	84461816
chr1	84529615	84529768
chr1	84836030	84836330
chr1	84861363	84861529
chr1	84932280	84932436
chr1	87440823	87441563
chr1	87606282	87606679
chr1	87632593	87632779
chr1	87632819	87632972
chr1	87654680	87654903
chr1	87712173	87712362
chr1	87740696	87740849
chr1	87750045	87750198
chr1	87752909	87753117
chr1	87829815	87830025
chr1	87832213	87832415
chr1	87871834	87872020
chr1	87874344	87874826
chr1	87882349	87882618
chr1	87904181	87904775
chr1	88050956	88051193
chr1	88081613	88081849
chr1	88099281	88099797
chr1	88126011	88126308
chr1	88193350	88193619
chr1	88312993	88313238
chr1	88338914	88339338
chr1	88368588	88368788
chr1	88369106	88369269
chr1	88384009	88384369
chr1	88400886	88401218
chr1	88412710	88412931
chr1	88479120	88479273
chr1	88483494	88483703
chr1	88496392	88496588
chr1	88552488	88552661
chr1	88590152	88590626
chr1	89077151	89077368
chr1	89077464	89077824
chr1	89302670	89303125
chr1	89652360	89652513
chr1	89745820	89745994
chr1	89810622	89810775
chr1	89856406	89856727
chr1	89921919	89922169
chr1	89978445	89978598
chr1	89991292	89991604
chr1	90001759	90001954
chr1	90022558	90022721
chr1	90453081	90453356
chr1	90484051	90484542
chr1	90551292	90551529
chr1	90557821	90558091
chr1	90916572	90916921
chr1	90937813	90938184
chr1	90966177	90966456
chr1	90975305	90975962
chr1	91037064	91037682
chr1	91038320	91038504
chr1	91289294	91289447
chr1	91449127	91449421
chr1	91451687	91452227
chr1	91468228	91468390
chr1	91508683	91509063
chr1	91847512	91847672
chr1	92131312	92131466
chr1	92499537	92499888
chr1	92871719	92871925
chr1	92942872	92943073
chr1	92976845	92977063
chr1	93148187	93148448
chr1	93325265	93325501
chr1	93334189	93334513
chr1	93334564	93334756
chr1	93352620	93352782
chr1	93535714	93535872
chr1	93570667	93571212
chr1	93588060	93588214
chr1	93588274	93588515
chr1	93851509	93851841
chr1	93932584	93932737
chr1	94031822	94032118
chr1	94077252	94077405
chr1	94087942	94088146
chr1	94112849	94113490
chr1	94147571	94147802
chr1	94256885	94257112
chr1	94297004	94297191
chr1	94538249	94538402
chr1	94600944	94601097
chr1	94608817	94609346
chr1	94614826	94615409
chr1	94670669	94670854
chr1	94696350	94696503
chr1	94730713	94730954
chr1	94868951	94869282
chr1	94917192	94917363
chr1	94967925	94968308
chr1	95061962	95062186
chr1	95202415	95202590
chr1	95239444	95239597
chr1	95426425	95426578
chr1	95532705	95532924
chr1	95698718	95698872
chr1	95714892	95715045
chr1	95803315	95803559
chr1	95950003	95950232
chr1	96478612	96478860
chr1	96730605	96730999
chr1	97212188	97212450
chr1	97215572	97215812
chr1	97347609	97347805
chr1	97348419	97348576
chr1	97389187	97389340
chr1	97425326	97425887
chr1	97469449	97469758
chr1	97520764	97521337
chr1	97540159	97540561
chr1	97540640	97540981
chr1	97553164	97553334
chr1	97553411	97553788
chr1	97553890	97554291
chr1	97645643	97645841
chr1	99507373	99507580
chr1	99520138	99520422
chr1	99572998	99573183
chr1	99615055	99615420
chr1	99665714	99666334
chr1	100407884	100408233
chr1	100487627	100487904
chr1	100624147	100624466
chr1	101976376	101976766
chr1	101997451	101997945
chr1	102635354	102635632
chr1	104524827	104524980
chr1	107065459	107065612
chr1	107066357	107066764
chr1	107214307	107214533
chr1	107461464	107461987
chr1	107559803	107559956
chr1	107645095	107645318
chr1	107683920	107684073
chr1	107698006	107698433
chr1	107699289	107699565
chr1	107760773	107761084
chr1	107761531	107761729
chr1	107803195	107803379
chr1	107804820	107805225
chr1	107861720	107862181
chr1	107868480	107868846
chr1	107877447	107877708
chr1	107877758	107878087
chr1	107898242	107898544
chr1	108059205	108059423
chr1	108218002	108218539
chr1	108241789	108242030
chr1	108247647	108248258
chr1	108249428	108249861
chr1	108292854	108293209
chr1	108463965	108464423
chr1	108509293	108509546
chr1	108516526	108516917
chr1	108523785	108524265
chr1	108711678	108711889
chr1	108718680	108718885
chr1	108828099	108828359
chr1	109343534	109344202
chr1	109344271	109344483
chr1	109383540	109383722
chr1	109393253	109393653
chr1	109398690	109398928
chr1	109407715	109407965
chr1	109410180	109411042
chr1	109431058	109431222
chr1	109445593	109445862
chr1	109479474	109479937
chr1	109480253	109480977
chr1	113569308	113569499
chr1	113761145	113761395
chr1	120284823	120285009
chr1	120285128	120285297
chr1	120296580	120296750
chr1	120322897	120323290
chr1	120355481	120355965
chr1	121400672	121400908
chr1	121430983	121431270
chr1	121732374	121732545
chr1	121749131	121749284
chr1	121822093	121822296
chr1	121916055	121916307
chr1	121996210	121996491
chr1	122008897	122009115
chr1	122028980	122029133
chr1	122326917	122327135
chr1	122346303	122346725
chr1	122401426	122402008
chr1	122420626	122421068
chr1	122428242	122428810
chr1	123301314	123301500
chr1	123327628	123327880
chr1	123382357	123382533
chr1	124253742	124253922
chr1	125476758	125476911
chr1	125815982	125816527
chr1	125837346	125837866
chr1	127331107	127331515
chr1	127344356	127344609
chr1	127359365	127359858
chr1	127369621	127370052
chr1	127404784	127404979
chr1	127473528	127473739
chr1	129187622	129187851
chr1	129187964	129188167
chr1	129691790	129692016
chr1	129757122	129757452
chr1	129872955	129873221
chr1	129912915	129913068
chr1	129968970	129969123
chr1	129992473	129992627
chr1	129992685	129992869
chr1	130283154	130283410
chr1	130313690	130313843
chr1	130340560	130340751
chr1	130343881	130344034
chr1	130360161	130360413
chr1	130445189	130445605
chr1	130466946	130467298
chr1	130511296	130511525
chr1	130568941	130569133
chr1	130601784	130602096
chr1	130609616	130609934
chr1	130621108	130621424
chr1	132814879	132815053
chr1	132899164	132899462
chr1	132911882	132912244
chr1	132922260	132922452
chr1	132934448	132934693
chr1	132934732	132935020
chr1	132946508	132946820
chr1	132980747	132981176
chr1	132988900	132989139
chr1	133007316	133007746
chr1	133043147	133043305
chr1	133150122	133150292
chr1	133173464	133173851
chr1	133176757	133177039
chr1	133183479	133183641
chr1	133214888	133215329
chr1	133254295	133254879
chr1	133275655	133275892
chr1	133281153	133281306
chr1	133285522	133285777
chr1	133316785	133317142
chr1	133335103	133335322
chr1	133343176	133343456
chr1	133343586	133343799
chr1	133344910	133345087
chr1	133370492	133370846
chr1	133398302	133398714
chr1	133420203	133420666
chr1	133456981	133457535
chr1	133535270	133535642
chr1	133567847	133568011
chr1	133576116	133576350
chr1	133585211	133585412
chr1	133588126	133588294
chr1	133595353	133595523
chr1	133631442	133631595
chr1	133644282	133644436
chr1	133651377	133651662
chr1	133656575	133656960
chr1	133763831	133764142
chr1	133801776	133802078
chr1	133880528	133880744
chr1	133887095	133887307
chr1	133889849	133890097
chr1	133907184	133907487
chr1	134052429	134052588
chr1	134193151	134193393
chr1	134214016	134214275
chr1	134238373	134238641
chr1	134333853	134334188
chr1	134916871	134917196
chr1	134920816	134920973
chr1	134930294	134930447
chr1	134973780	134973973
chr1	135016352	135016907
chr1	135025881	135026237
chr1	135026301	135026696
chr1	135085479	135085657
chr1	135244508	135245241
chr1	135712518	135712937
chr1	135738254	135738415
chr1	135752637	135752956
chr1	135990299	135990718
chr1	136085630	136085980
chr1	136092748	136093007
chr1	136093049	136093246
chr1	136302108	136302291
chr1	136302584	136302985
chr1	136316679	136316862
chr1	136354622	136354947
chr1	136390869	136391098
chr1	136410248	136410489
chr1	136605292	136605756
chr1	136681548	136681959
chr1	136684972	136685226
chr1	136715405	136715724
chr1	136858300	136858514
chr1	137179415	137179643
chr1	137296151	137296304
chr1	137307437	137307880
chr1	137431457	137431901
chr1	137490581	137490823
chr1	137530235	137530527
chr1	137596343	137596706
chr1	137656422	137656575
chr1	137711971	137712428
chr1	138153626	138153880
chr1	138311490	138311643
chr1	138455563	138455716
chr1	138496693	138497207
chr1	138505451	138505680
chr1	138581856	138582244
chr1	138595016	138595215
chr1	139342147	139342468
chr1	139647969	139648571
chr1	139657519	139657672
chr1	139704516	139704684
chr1	139818260	139818547
chr1	139819312	139819614
chr1	139852235	139852503
chr1	139906135	139906391
chr1	139921887	139922209
chr1	139933745	139934347
chr1	139935466	139935914
chr1	139976961	139977189
chr1	140032936	140033343
chr1	140054944	140055864
chr1	140071816	140072128
chr1	140088618	140088816
chr1	140140541	140140694
chr1	140158017	140158617
chr1	140164039	140164448
chr1	140186779	140186932
chr1	140219213	140219924
chr1	140260907	140261159
chr1	140298591	140298895
chr1	140432797	140433261
chr1	140438883	140439036
chr1	140446738	140447026
chr1	140456053	140456724
chr1	140500646	140500951
chr1	140516652	140516855
chr1	140585846	140586108
chr1	140817879	140818158
chr1	140827584	140827760
chr1	140837025	140837372
chr1	140914756	140915002
chr1	144549203	144549365
chr1	144553702	144553855
chr1	144561739	144562286
chr1	144579541	144579863
chr1	144585406	144585750
chr1	144602728	144602881
chr1	144603328	144603489
chr1	144790659	144791048
chr1	144896924	144897212
chr1	144897512	144897913
chr1	144996924	144997445
chr1	145015812	145015965
chr1	145016025	145016192
chr1	145313376	145313550
chr1	145405432	145405653
chr1	145480495	145480739
chr1	145549391	145549566
chr1	145555750	145555916
chr1	145624997	145625278
chr1	145786607	145786777
chr1	145786839	145787043
chr1	145853558	145853891
chr1	145866090	145866243
chr1	145933340	145933725
chr1	145987132	145987362
chr1	145987521	145987674
chr1	146047757	146047910
chr1	146051943	146052124
chr1	146053290	146053555
chr1	146061193	146061346
chr1	146062511	146062772
chr1	146095981	146096425
chr1	146115014	146115167
chr1	146120037	146120190
chr1	146139129	146139305
chr1	146143248	146143748
chr1	146154558	146154735
chr1	146161815	146162040
chr1	146164735	146165078
chr1	146177291	146177770
chr1	146200520	146200731
chr1	146221285	146221564
chr1	146227169	146227376
chr1	146227990	146228198
chr1	146622503	146622787
chr1	148814961	148815446
chr1	149616821	149617059
chr1	150750331	150750620
chr1	150750721	150750874
chr1	151678213	151678624
chr1	151687898	151688797
chr1	151702743	151703108
chr1	151703776	151704296
chr1	151787708	151787932
chr1	151793923	151794140
chr1	151794250	151794541
chr1	151862350	151862622
chr1	151862714	151862867
chr1	151912912	151913148
chr1	151946543	151947237
chr1	151992271	151992504
chr1	151998412	151998800
chr1	152011805	152012327
chr1	152014054	152014253
chr1	152044652	152045333
chr1	152050221	152050616
chr1	152056814	152057031
chr1	152099066	152099330
chr1	152319415	152320012
chr1	152349879	152350531
chr1	152353053	152353235
chr1	152379640	152380353
chr1	152606065	152606696
chr1	152606877	152607044
chr1	152608323	152608666
chr1	152921501	152921916
chr1	152951934	152952123
chr1	152965696	152966191
chr1	153066240	153066439
chr1	153117878	153118031
chr1	153190736	153190889
chr1	153346828	153347296
chr1	153410526	153410713
chr1	153418972	153419429
chr1	153431783	153432046
chr1	153445069	153445250
chr1	153457683	153458078
chr1	153472531	153472876
chr1	153500606	153501024
chr1	153533895	153534231
chr1	153536471	153536724
chr1	153573135	153573424
chr1	153630726	153630891
chr1	153773404	153773591
chr1	153805545	153805961
chr1	153844577	153844925
chr1	153862811	153862972
chr1	153872248	153872529
chr1	153879706	153880004
chr1	153953334	153953544
chr1	154375985	154376435
chr1	154387746	154388045
chr1	154427757	154428644
chr1	154446400	154446855
chr1	154451466	154451798
chr1	154532935	154533287
chr1	154621745	154621906
chr1	154634214	154634367
chr1	154644554	154644788
chr1	154664526	154664925
chr1	154750587	154751111
chr1	154751246	154751551
chr1	154751608	154752017
chr1	154769265	154769560
chr1	154938936	154939269
chr1	154939554	154939880
chr1	155147543	155147737
chr1	155198242	155198577
chr1	155349044	155349236
chr1	155400545	155400854
chr1	155470067	155470234
chr1	155479892	155480051
chr1	155599699	155599981
chr1	155614331	155614534
chr1	155650798	155650990
chr1	155682411	155682734
chr1	155683137	155683442
chr1	155879790	155880178
chr1	155893120	155893718
chr1	156107612	156107918
chr1	156641602	156641902
chr1	156897227	156897778
chr1	156898134	156898581
chr1	156917779	156918019
chr1	156922109	156922349
chr1	156922901	156923388
chr1	156931678	156931889
chr1	156938570	156938734
chr1	156944981	156945603
chr1	156968642	156969326
chr1	156994228	156994381
chr1	157006288	157006906
chr1	157115758	157115913
chr1	157120204	157120374
chr1	157169517	157169677
chr1	157260708	157260870
chr1	157691244	157691596
chr1	157819528	157819732
chr1	157913591	157913851
chr1	158274615	158275132
chr1	158348471	158348624
chr1	158367423	158368329
chr1	158401380	158401695
chr1	158545362	158545581
chr1	158604446	158605279
chr1	158650478	158650631
chr1	158665785	158666134
chr1	158916425	158917021
chr1	158925214	158925547
chr1	158925941	158926094
chr1	158932015	158932400
chr1	158978447	158978629
chr1	159393177	159393502
chr1	161117107	161117411
chr1	161128660	161129195
chr1	161707273	161707972
chr1	161742846	161743052
chr1	161919744	161919897
chr1	161974731	161974942
chr1	161975119	161975272
chr1	162030262	162030415
chr1	162030459	162030695
chr1	162181614	162181901
chr1	162204868	162205100
chr1	162250801	162251024
chr1	162301796	162302109
chr1	162303459	162303660
chr1	162742821	162743028
chr1	162965332	162965523
chr1	163001550	163001866
chr1	163069719	163070112
chr1	163181614	163181883
chr1	163198335	163198580
chr1	163259163	163259328
chr1	163259401	163259554
chr1	163281095	163281533
chr1	163284281	163284723
chr1	163291777	163292022
chr1	163299296	163299620
chr1	163306625	163306801
chr1	163306912	163307511
chr1	163308537	163308731
chr1	163309008	163309410
chr1	163325086	163325620
chr1	163336556	163336934
chr1	163365757	163366091
chr1	163410095	163410386
chr1	163412444	163412613
chr1	163430560	163431133
chr1	163454033	163454532
chr1	163458321	163458660
chr1	163490572	163490875
chr1	163532385	163532538
chr1	163587795	163588023
chr1	163644507	163644886
chr1	163658685	163659033
chr1	163664974	163665389
chr1	163697076	163697520
chr1	163795509	163795864
chr1	163806086	163806500
chr1	163852228	163852412
chr1	163922291	163922878
chr1	163935408	163936183
chr1	164023471	164023667
chr1	164094939	164095129
chr1	164095211	164095758
chr1	164137931	164138109
chr1	164145937	164146287
chr1	164313026	164313196
chr1	164318632	164319048
chr1	164452033	164452300
chr1	164493488	164493753
chr1	164632171	164632398
chr1	164655909	164656369
chr1	164703755	164704059
chr1	165312538	165313144
chr1	165333881	165334124
chr1	165775976	165776129
chr1	165829894	165830573
chr1	165991701	165991917
chr1	166017996	166018198
chr1	166044978	166045211
chr1	166049523	166049681
chr1	166065459	166065950
chr1	166083027	166083338
chr1	166178564	166178770
chr1	166370316	166370518
chr1	166563376	166563560
chr1	166582536	166582779
chr1	167123219	167123443
chr1	167123609	167123855
chr1	167363176	167363340
chr1	167390818	167391062
chr1	167539669	167540146
chr1	167572352	167572506
chr1	167572826	167572979
chr1	167601419	167601657
chr1	167611677	167611864
chr1	167630976	167631277
chr1	167647694	167648073
chr1	167785755	167786293
chr1	167857987	167858442
chr1	168067774	168068154
chr1	168068388	168068572
chr1	168079602	168079942
chr1	168229789	168230089
chr1	168269360	168269527
chr1	168360110	168360502
chr1	168378569	168378731
chr1	168641106	168641480
chr1	168660357	168660510
chr1	168717967	168718363
chr1	168934865	168935056
chr1	169162033	169162351
chr1	169176437	169176592
chr1	169176686	169176839
chr1	169177186	169177529
chr1	169218961	169219114
chr1	169267745	169267972
chr1	170292808	170293047
chr1	170475653	170475808
chr1	170531149	170531475
chr1	170881071	170881525
chr1	171461388	171461541
chr1	171461678	171461853
chr1	172105422	172105718
chr1	172212509	172212670
chr1	172301510	172301892
chr1	172484991	172485282
chr1	172495163	172495456
chr1	172512536	172512689
chr1	172633117	172633300
chr1	172633951	172634118
chr1	172726152	172726334
chr1	172783629	172783836
chr1	172798438	172798868
chr1	172826867	172827516
chr1	172842349	172843248
chr1	172854979	172855200
chr1	172883368	172883623
chr1	172897681	172898035
chr1	172916996	172917408
chr1	172928107	172928679
chr1	172948952	172949108
chr1	172974939	172975217
chr1	172981011	172981216
chr1	173032538	173032691
chr1	173114536	173114847
chr1	173161100	173161415
chr1	173180123	173180624
chr1	173218144	173218297
chr1	173340472	173340983
chr1	173362623	173362780
chr1	173371564	173371717
chr1	173381158	173381403
chr1	173383069	173383374
chr1	173411434	173411643
chr1	173419635	173419822
chr1	173432699	173433319
chr1	173433837	173433990
chr1	173489265	173489433
chr1	173524350	173524611
chr1	173538498	173538975
chr1	173540109	173540275
chr1	173546972	173547411
chr1	173572571	173573115
chr1	173583811	173584306
chr1	173590483	173590890
chr1	173642898	173643262
chr1	173652365	173652518
chr1	173665052	173665298
chr1	173689956	173690136
chr1	173692002	173692308
chr1	173692351	173692679
chr1	173692824	173693012
chr1	173716199	173716352
chr1	173745954	173746107
chr1	173757891	173758234
chr1	173775357	173775539
chr1	173779793	173779993
chr1	173802076	173802345
chr1	173836392	173836545
chr1	173845531	173846077
chr1	173860979	173861219
chr1	173912411	173912629
chr1	173912781	173913013
chr1	173921489	173921649
chr1	173930919	173931103
chr1	174078521	174078689
chr1	174137218	174137604
chr1	174147435	174147621
chr1	174177675	174178019
chr1	174244904	174245088
chr1	174386108	174386639
chr1	174403135	174403374
chr1	174420381	174420617
chr1	174431994	174432390
chr1	174452781	174453062
chr1	174496338	174496749
chr1	174520480	174520923
chr1	174573747	174574327
chr1	174833490	174833867
chr1	175339276	175339452
chr1	175350728	175350933
chr1	175353150	175353545
chr1	175371235	175371903
chr1	175382492	175382700
chr1	175421265	175421446
chr1	175421597	175421849
chr1	175451969	175452159
chr1	175458012	175458412
chr1	175465978	175466131
chr1	175480838	175481386
chr1	175529189	175529476
chr1	175546800	175547149
chr1	175552459	175552699
chr1	175560594	175560834
chr1	175603773	175604033
chr1	175606297	175606552
chr1	175645130	175645741
chr1	175671878	175672326
chr1	175697122	175697377
chr1	175732466	175732739
chr1	175732906	175733212
chr1	175733283	175733439
chr1	175742982	175743168
chr1	175814208	175814412
chr1	175817581	175817970
chr1	175842806	175843286
chr1	175843362	175843576
chr1	175872153	175872353
chr1	175872475	175873011
chr1	175931482	175931742
chr1	175934943	175935234
chr1	175961936	175962128
chr1	175962218	175962536
chr1	175970594	175971289
chr1	175983094	175983561
chr1	176001098	176001378
chr1	176033945	176034163
chr1	176141197	176141350
chr1	177570021	177570243
chr1	178749178	178749430
chr1	178757902	178758221
chr1	178762766	178763216
chr1	178777514	178777765
chr1	178904055	178904208
chr1	178926881	178927149
chr1	179025224	179025539
chr1	179061779	179061969
chr1	179095255	179095408
chr1	179190664	179191118
chr1	179212290	179212454
chr1	179217095	179217335
chr1	179263125	179263392
chr1	179268655	179268811
chr1	179274256	179274409
chr1	179280371	179280665
chr1	179307286	179307620
chr1	179312690	179313202
chr1	179373371	179373535
chr1	179386990	179387472
chr1	179400260	179400580
chr1	179405557	179405710
chr1	179413614	179414072
chr1	179420018	179420484
chr1	179450970	179451123
chr1	179498690	179498882
chr1	179499808	179500202
chr1	179574045	179574757
chr1	179597459	179597904
chr1	179611426	179611615
chr1	179633704	179633857
chr1	179725736	179725967
chr1	180280941	180281126
chr1	180299305	180299598
chr1	180336153	180336545
chr1	180419278	180419443
chr1	180469714	180469879
chr1	180843119	180843630
chr1	180854710	180854990
chr1	180976252	180976798
chr1	181003006	181003330
chr1	181093383	181093536
chr1	181447988	181448285
chr1	181448469	181448652
chr1	181804081	181804235
chr1	181890653	181890881
chr1	181890929	181891084
chr1	182129719	182129930
chr1	182152192	182152715
chr1	182167588	182167811
chr1	182179203	182179394
chr1	182193561	182193801
chr1	182198777	182199224
chr1	182232703	182233058
chr1	182233776	182234080
chr1	182242735	182243412
chr1	182260100	182260630
chr1	182271196	182271573
chr1	182287974	182288173
chr1	182295268	182295563
chr1	182295745	182295914
chr1	182334148	182334306
chr1	182347206	182347501
chr1	182358089	182358719
chr1	182449540	182449978
chr1	182467043	182467196
chr1	182517960	182518284
chr1	182531900	182532063
chr1	182569966	182570732
chr1	182613898	182614154
chr1	182694288	182694657
chr1	182743006	182743286
chr1	182756906	182757118
chr1	182778759	182779241
chr1	182779334	182780003
chr1	182788916	182789150
chr1	182818967	182819159
chr1	182852598	182852751
chr1	183056483	183056636
chr1	183084086	183084239
chr1	183126833	183127280
chr1	183187891	183188088
chr1	183325742	183325920
chr1	183483217	183483415
chr1	183776028	183776244
chr1	183790892	183791196
chr1	183858476	183858652
chr1	184018130	184018391
chr1	184038885	184039101
chr1	184085396	184085572
chr1	184184877	184185337
chr1	184213228	184213390
chr1	184264044	184264197
chr1	184265832	184265985
chr1	184299489	184299846
chr1	184300159	184300312
chr1	184431227	184431497
chr1	184434737	184434890
chr1	184442101	184442332
chr1	184458260	184458501
chr1	184473385	184473679
chr1	184488998	184489355
chr1	184544765	184544953
chr1	184559866	184560149
chr1	184684979	184685213
chr1	184707327	184707492
chr1	184858867	184859020
chr1	184874871	184875024
chr1	184918651	184918805
chr1	185334749	185334902
chr1	185627578	185627946
chr1	185803758	185803911
chr1	185906974	185907127
chr1	186208386	186208539
chr1	186228392	186228713
chr1	186260141	186260397
chr1	186265117	186265493
chr1	186301952	186302190
chr1	186304573	186304817
chr1	186360114	186360725
chr1	186386367	186387144
chr1	186397504	186397682
chr1	186414648	186414921
chr1	186441780	186442264
chr1	186483251	186483731
chr1	186501877	186502067
chr1	186527471	186527655
chr1	186537066	186537439
chr1	186552653	186553024
chr1	186553197	186553377
chr1	187027416	187027666
chr1	187027832	187028083
chr1	188409760	188409913
chr1	188573080	188573412
chr1	189129359	189129644
chr1	190813352	190813546
chr1	192669284	192669441
chr1	192734433	192734861
chr1	192886666	192887028
chr1	192897074	192897361
chr1	192898982	192899508
chr1	192909980	192910275
chr1	192910364	192910696
chr1	192935097	192935281
chr1	192935331	192935492
chr1	192947653	192948353
chr1	193021614	193022283
chr1	193048184	193048434
chr1	193054396	193054626
chr1	193068113	193068340
chr1	193072466	193072686
chr1	193099543	193099924
chr1	193104934	193105129
chr1	193107107	193107344
chr1	193116204	193116430
chr1	193136862	193137076
chr1	193245594	193245760
chr1	193267325	193268075
chr1	193416291	193416552
chr1	193484983	193485176
chr1	193511530	193511755
chr1	193718855	193719175
chr1	193900930	193901281
chr1	194011823	194012258
chr1	194277815	194278120
chr1	194525389	194525733
chr1	194562193	194562451
chr1	194571417	194571689
chr1	194579253	194579564
chr1	194579613	194579944
chr1	194675871	194676127
chr1	194828604	194828879
chr1	194954574	194954890
chr1	194967280	194967524
chr1	194999302	194999690
chr1	195027995	195028155
chr1	195053898	195054204
chr1	195100897	195101052
chr1	195105822	195105975
chr1	196601718	196601902
chr1	196765037	196765190
chr1	196821405	196821757
chr1	196858449	196858815
chr1	196957294	196957799
chr1	197011114	197011351
chr1	197016961	197017200
chr1	197058955	197059108
chr1	197105310	197105589
chr10	3113315	3113657
chr10	3133688	3134243
chr10	3148648	3148897
chr10	3160515	3160861
chr10	3200304	3200510
chr10	3227877	3228589
chr10	3283112	3283464
chr10	3305179	3305452
chr10	3335026	3335217
chr10	3362483	3362927
chr10	3363226	3363431
chr10	3429651	3429963
chr10	3460792	3460979
chr10	4239294	4239500
chr10	4540668	4540865
chr10	4578787	4579088
chr10	5075326	5075559
chr10	5138066	5138333
chr10	5146724	5147079
chr10	5154636	5154862
chr10	5235590	5235743
chr10	5279103	5279599
chr10	5712973	5713229
chr10	5725194	5725402
chr10	5733612	5733834
chr10	5744247	5745360
chr10	5913867	5914023
chr10	6265936	6266259
chr10	6547518	6547853
chr10	6554936	6555122
chr10	6605117	6605624
chr10	6648679	6649189
chr10	7108717	7108896
chr10	7109065	7109336
chr10	7309027	7309675
chr10	7320429	7320730
chr10	7382634	7382832
chr10	7445727	7446154
chr10	7500937	7501090
chr10	7512549	7512761
chr10	7553334	7553527
chr10	7561594	7561822
chr10	7643424	7643758
chr10	7644102	7644355
chr10	7662718	7663146
chr10	7667428	7667634
chr10	7673978	7674153
chr10	7674893	7675046
chr10	7960213	7960620
chr10	8082048	8082433
chr10	8083116	8083338
chr10	8485911	8486093
chr10	8578401	8578554
chr10	8590176	8590591
chr10	8601604	8601806
chr10	8645944	8646109
chr10	8646286	8646439
chr10	8849987	8850156
chr10	9426931	9427197
chr10	9627465	9627791
chr10	10007310	10007646
chr10	10012746	10013013
chr10	10128070	10128311
chr10	10148796	10148978
chr10	10149093	10149273
chr10	10162250	10162486
chr10	10162936	10163525
chr10	10168869	10169457
chr10	10179727	10179880
chr10	10179995	10180497
chr10	10189014	10189403
chr10	10266415	10266929
chr10	10275031	10275353
chr10	10276748	10277142
chr10	10379992	10380312
chr10	10460627	10461036
chr10	10462096	10462288
chr10	10558758	10558911
chr10	10558949	10559102
chr10	10572273	10572456
chr10	10586258	10586411
chr10	10868705	10868943
chr10	10869639	10869792
chr10	10979886	10980207
chr10	11000363	11000621
chr10	11159241	11159394
chr10	11755025	11755212
chr10	12018563	12018998
chr10	12320869	12321272
chr10	12455454	12455620
chr10	12541013	12541172
chr10	12594794	12594970
chr10	12642170	12642396
chr10	12655991	12656168
chr10	12683432	12683594
chr10	12684161	12684491
chr10	12695881	12696072
chr10	12717031	12717184
chr10	12728125	12728456
chr10	12912661	12913132
chr10	12921609	12921762
chr10	13020809	13021119
chr10	13024619	13024802
chr10	13121819	13122057
chr10	13159073	13159251
chr10	13164585	13164941
chr10	13280162	13280406
chr10	13406485	13406638
chr10	13557468	13557632
chr10	13589591	13589873
chr10	13655288	13655639
chr10	13666389	13666609
chr10	13684035	13684366
chr10	13684469	13684664
chr10	13708170	13708372
chr10	13737675	13738199
chr10	13762605	13762758
chr10	13768232	13768435
chr10	13775260	13775704
chr10	13805972	13806445
chr10	13852702	13853046
chr10	13867938	13868126
chr10	13894072	13894371
chr10	13896842	13897045
chr10	13906360	13906513
chr10	13908958	13909255
chr10	13927599	13927797
chr10	13927836	13928171
chr10	14105403	14105944
chr10	14179678	14179928
chr10	14180132	14180289
chr10	14194702	14194947
chr10	14211542	14211695
chr10	14256879	14257223
chr10	14265512	14265719
chr10	14276769	14277258
chr10	14398205	14398398
chr10	14425096	14425305
chr10	16227513	16227743
chr10	16309255	16309502
chr10	16458451	16458793
chr10	16638248	16638454
chr10	16716595	16717220
chr10	16731637	16731958
chr10	16732011	16732225
chr10	16732365	16732558
chr10	16740935	16741318
chr10	16762898	16763086
chr10	16920793	16921344
chr10	16934824	16935141
chr10	16941191	16941415
chr10	16941508	16941687
chr10	17067701	17067977
chr10	17102733	17103229
chr10	17105086	17105289
chr10	17115550	17115711
chr10	17127726	17128028
chr10	17135896	17136312
chr10	17138145	17138516
chr10	17158627	17158879
chr10	17205018	17205388
chr10	17238290	17238636
chr10	17238799	17238952
chr10	17270442	17270740
chr10	17298771	17298948
chr10	17299076	17299229
chr10	17308973	17309216
chr10	17309254	17309440
chr10	17333081	17333235
chr10	17349747	17349952
chr10	17375360	17375522
chr10	17396265	17396547
chr10	17403867	17404020
chr10	17411531	17411820
chr10	17417871	17418065
chr10	17447762	17447978
chr10	17453004	17453226
chr10	17470472	17470733
chr10	17473463	17473775
chr10	17488583	17488845
chr10	17495067	17495366
chr10	17507685	17508675
chr10	17589848	17590032
chr10	17644009	17644327
chr10	17666744	17666935
chr10	17708972	17709418
chr10	17742664	17742846
chr10	17768068	17768229
chr10	17768283	17768439
chr10	17768555	17768932
chr10	17801366	17801656
chr10	18636918	18637333
chr10	18637424	18637672
chr10	18649278	18649627
chr10	18651214	18651506
chr10	18663089	18663582
chr10	18666314	18666611
chr10	18668712	18669133
chr10	18677610	18678099
chr10	18684636	18685292
chr10	18703550	18703703
chr10	18729007	18729410
chr10	18735081	18735648
chr10	18746609	18746787
chr10	18750738	18751128
chr10	18765733	18766229
chr10	18773369	18773965
chr10	18782364	18782558
chr10	18788182	18788505
chr10	18789760	18789994
chr10	18797441	18798303
chr10	18806642	18807206
chr10	18814200	18814424
chr10	18815095	18815442
chr10	18818587	18818908
chr10	18819387	18819563
chr10	18827461	18827869
chr10	18828151	18828706
chr10	18828747	18828946
chr10	18838828	18839113
chr10	18844641	18844914
chr10	18847561	18847936
chr10	18872645	18872994
chr10	18879989	18880172
chr10	18881117	18881270
chr10	18881863	18882184
chr10	18890751	18891211
chr10	18905736	18906363
chr10	18919446	18919852
chr10	18920039	18920424
chr10	18924189	18924654
chr10	18946489	18946680
chr10	18973896	18974204
chr10	19217063	19217216
chr10	19225873	19226443
chr10	19283228	19283381
chr10	19290165	19290620
chr10	19388740	19389067
chr10	19411542	19411997
chr10	19659034	19659459
chr10	19661858	19662044
chr10	19676505	19676658
chr10	19677616	19678071
chr10	19711727	19711905
chr10	19719634	19719886
chr10	19796592	19796899
chr10	19824236	19824650
chr10	19843372	19843525
chr10	20103647	20103800
chr10	20118220	20118373
chr10	20157136	20157580
chr10	20179545	20179812
chr10	20225335	20225736
chr10	20239465	20239741
chr10	20267024	20267323
chr10	20314365	20314568
chr10	20393838	20394017
chr10	20489408	20489561
chr10	20492017	20492188
chr10	20537967	20538280
chr10	20555012	20555270
chr10	20633631	20633866
chr10	20671994	20672219
chr10	20741560	20741936
chr10	20774590	20775068
chr10	20786710	20787383
chr10	20920411	20921038
chr10	20943948	20944598
chr10	20990079	20990538
chr10	21285807	21285963
chr10	21328193	21328594
chr10	21329430	21329708
chr10	21408568	21408733
chr10	21496677	21497313
chr10	21547247	21547647
chr10	21609018	21609481
chr10	21666645	21666893
chr10	21696365	21696650
chr10	21757796	21758156
chr10	21769708	21770066
chr10	21781831	21782137
chr10	21885540	21885693
chr10	21906305	21906515
chr10	22055314	22055467
chr10	22073772	22073998
chr10	22074158	22074314
chr10	22077339	22077624
chr10	22463373	22463699
chr10	23506979	23507203
chr10	23561583	23562238
chr10	23570997	23571348
chr10	23578007	23578190
chr10	23810274	23810427
chr10	23835568	23835735
chr10	23843985	23844416
chr10	23885541	23885807
chr10	24498448	24498700
chr10	24543635	24544018
chr10	24589636	24589803
chr10	24838829	24839084
chr10	24845868	24846185
chr10	24848091	24848553
chr10	25004238	25004391
chr10	25038097	25038482
chr10	25074928	25075084
chr10	25131218	25131596
chr10	25152916	25153069
chr10	25153207	25153645
chr10	25184109	25184547
chr10	26092922	26093115
chr10	26105087	26105240
chr10	26284354	26284575
chr10	26470830	26471010
chr10	26519383	26519770
chr10	26547338	26547643
chr10	26548246	26548401
chr10	26715514	26715667
chr10	26715845	26716021
chr10	26819681	26819836
chr10	26837055	26837426
chr10	26837581	26837853
chr10	26865105	26865261
chr10	29081093	29081340
chr10	29162233	29162457
chr10	29164935	29165088
chr10	29908980	29909243
chr10	30224653	30224899
chr10	30255172	30255325
chr10	30269814	30270307
chr10	30320552	30320705
chr10	30382443	30382617
chr10	30448989	30449168
chr10	30449230	30449383
chr10	30469331	30469794
chr10	30497652	30497958
chr10	30498142	30498558
chr10	30509952	30510105
chr10	30528010	30528314
chr10	31246351	31246504
chr10	31263903	31264076
chr10	31264219	31264385
chr10	31277060	31277213
chr10	31320101	31320378
chr10	33383541	33383706
chr10	33671038	33671396
chr10	33790897	33791064
chr10	33848341	33848747
chr10	33851306	33851514
chr10	33870289	33870442
chr10	33878861	33879038
chr10	33914484	33914755
chr10	33916269	33916461
chr10	33937466	33937786
chr10	33969555	33969794
chr10	33978611	33978791
chr10	34026728	34027130
chr10	34137912	34138065
chr10	34239492	34239720
chr10	34252493	34252785
chr10	35672583	35672806
chr10	35765281	35765434
chr10	36865286	36865987
chr10	36904274	36904523
chr10	36909983	36910168
chr10	36942546	36942923
chr10	36947819	36948022
chr10	36952009	36952348
chr10	36955827	36956167
chr10	36956243	36956408
chr10	36999239	36999392
chr10	36999656	37000000
chr10	37014222	37014375
chr10	37024308	37024492
chr10	37039884	37040187
chr10	37040978	37041145
chr10	37057976	37058598
chr10	37145060	37145419
chr10	37532314	37532553
chr10	37761055	37761297
chr10	38891324	38891546
chr10	38913628	38913781
chr10	38959623	38959783
chr10	39290374	39290527
chr10	39332947	39333213
chr10	39675268	39675639
chr10	39797592	39797846
chr10	39813252	39813532
chr10	39818153	39818624
chr10	39819101	39819280
chr10	39848460	39848850
chr10	39872803	39872972
chr10	39995858	39996163
chr10	40036716	40036912
chr10	40068654	40068807
chr10	40091975	40092154
chr10	40092237	40092461
chr10	40157587	40157779
chr10	40177246	40177573
chr10	40245597	40245750
chr10	40285470	40285961
chr10	40336398	40336613
chr10	40337160	40337414
chr10	40602101	40602286
chr10	40602327	40602480
chr10	41105506	41105820
chr10	41243354	41243762
chr10	41292814	41293379
chr10	41299623	41299795
chr10	41307190	41307379
chr10	41307567	41307720
chr10	41314186	41314513
chr10	41315486	41315745
chr10	41354313	41354624
chr10	41602810	41603024
chr10	41698350	41698644
chr10	41753143	41753296
chr10	41753452	41753614
chr10	41816748	41817040
chr10	41835422	41835575
chr10	41842753	41842912
chr10	41864097	41864379
chr10	41895886	41896277
chr10	41990743	41990896
chr10	42482067	42482220
chr10	42623086	42623239
chr10	42628623	42628886
chr10	42720873	42721119
chr10	42758257	42758430
chr10	42778053	42778433
chr10	42784008	42784199
chr10	42940415	42940580
chr10	43137085	43137491
chr10	43150141	43150296
chr10	43224044	43224456
chr10	43387874	43388225
chr10	43406607	43406791
chr10	43422874	43423479
chr10	43576323	43576587
chr10	43583977	43584130
chr10	43621361	43621724
chr10	43715939	43716102
chr10	43898854	43899514
chr10	43921295	43921593
chr10	43991604	43991807
chr10	44100470	44101047
chr10	44258733	44259381
chr10	44259433	44259623
chr10	44265482	44265722
chr10	44273646	44273841
chr10	44284957	44285460
chr10	44294012	44294292
chr10	44309060	44309527
chr10	44321926	44322198
chr10	44328956	44329402
chr10	44345282	44346036
chr10	44358532	44358705
chr10	44379177	44379738
chr10	44385312	44385847
chr10	44411429	44412246
chr10	44448964	44449499
chr10	44489788	44490045
chr10	44497066	44497467
chr10	44515880	44516373
chr10	44536099	44536280
chr10	44538445	44538737
chr10	44708539	44708934
chr10	44996777	44997081
chr10	47172188	47172342
chr10	48769934	48770151
chr10	50311838	50312342
chr10	50353895	50354319
chr10	50482839	50483123
chr10	50623359	50623531
chr10	51124442	51124595
chr10	51136486	51136727
chr10	51142313	51142804
chr10	51155356	51155549
chr10	51173818	51174284
chr10	51175594	51175882
chr10	51188112	51188568
chr10	51199998	51200579
chr10	51210244	51210898
chr10	51239908	51240159
chr10	51246088	51246252
chr10	51250636	51250983
chr10	51448868	51449021
chr10	51481259	51481509
chr10	51864177	51864448
chr10	52103370	52103703
chr10	52139411	52139620
chr10	52140004	52140352
chr10	52996481	52996713
chr10	53004895	53005321
chr10	53096996	53097233
chr10	53114447	53114637
chr10	53190963	53191535
chr10	53228995	53229194
chr10	53238774	53239064
chr10	53245279	53245712
chr10	53533672	53534046
chr10	53633710	53633937
chr10	53645237	53645673
chr10	53707377	53707573
chr10	53746622	53746820
chr10	53760541	53760789
chr10	53766040	53766252
chr10	53774269	53774422
chr10	53795767	53796226
chr10	53796761	53796964
chr10	53837589	53837907
chr10	53839239	53839417
chr10	53852551	53852704
chr10	55882910	55883063
chr10	56147634	56148136
chr10	56175730	56176119
chr10	56456867	56457196
chr10	56512907	56513072
chr10	57179871	57180189
chr10	57212227	57212390
chr10	57251747	57251959
chr10	57322847	57323223
chr10	57409811	57409972
chr10	57410362	57410515
chr10	57432159	57432419
chr10	57440825	57441228
chr10	57442103	57442426
chr10	57447472	57447669
chr10	57538764	57539134
chr10	57554675	57555237
chr10	57571978	57572248
chr10	57576830	57577040
chr10	57717461	57717633
chr10	57813819	57814024
chr10	57814376	57814711
chr10	57844709	57845093
chr10	57855929	57856155
chr10	57862901	57863215
chr10	57904211	57904467
chr10	57908913	57909121
[truncated: 18,780 more rows]

## Sheet: inducible E2F1 peaks 120min
chr1	74442758	74443170
chr1	155198314	155198474
chr1	175872066	175872267
chr1	182152470	182152616
chr10	10149205	10149351
chr10	106110507	106110653
chr11	48685352	48685523
chr11	59653093	59653239
chr11	76576817	76576963
chr11	82814316	82814484
chr11	82814588	82814739
chr11	83343112	83343289
chr11	83460525	83460676
chr11	83460767	83461001
chr11	83461042	83461282
chr11	83476887	83477377
chr11	83477594	83477923
chr11	83478190	83478435
chr11	83479046	83479333
chr12	27113609	27113759
chr12	112693688	112694004
chr13	13651246	13651392
chr13	91363802	91363948
chr13	111158953	111159099
chr14	68476884	68477046
chr14	75531030	75531293
chr14	103446571	103446803
chr15	9000627	9000773
chr16	74780814	74780960
chr17	34066633	34066792
chr17	35335960	35336262
chr17	35336326	35336526
chr18	70728751	70728897
chr19	4409208	4409354
chr19	12519615	12519761
chr19	12576396	12576571
chr19	46975988	46976176
chr2	46081191	46081403
chr2	51893420	51893584
chr3	67380301	67380463
chr3	68436657	68437112
chr3	122011279	122011498
chr4	6117964	6118110
chr4	9037582	9037749
chr4	155573268	155573414
chr5	30339916	30340098
chr5	91333852	91334029
chr5	91335259	91335549
chr5	91335706	91335888
chr5	92774878	92775059
chr5	92775300	92775476
chr5	92776085	92776293
chr5	92776978	92777636
chr5	108863191	108863396
chr6	57653557	57653738
chr6	66985540	66985732
chr6	122521408	122521556
chr6	127403668	127403814
chr6	128844032	128844187
chr6	129130833	129131069
chr7	30610093	30610239
chr7	87549824	87550011
chr8	84742949	84743134
chr8	87500684	87500876
chr8	97270242	97270413
chr8	106131219	106131469
chr8	129189741	129189887
chr9	44075358	44075527
chr9	58615270	58615416
chr9	74864558	74864708
chr9	102716184	102716365
chrUn_random	3580837	3580989
chrUn_random	3710038	3710194
chrUn_random	3724831	3725110
chrUn_random	5167250	5167417
chrUn_random	5174978	5175133
chrUn_random	5321863	5322048
chrX	16124099	16124245
